# Supplementary material for: Genome-wide landscape of liver X receptor chromatin binding and gene regulation in human macrophages
Source: BMC Genomics. 2012 Jan 31;13:50. doi: 10.1186/1471-2164-13-50 (PMC3295715; doi:10.1186/1471-2164-13-50)
Supplement: Additional file 2 — Table S1. LXR binding locations in a human macrophage-type cell line. Columns indicate the chromosome, start and end locations of ChIP-Seq peaks, peak length and summit, P-values from Poisson distribution, FE in comparison to IgG, FDR value and information on which sample peak was detected (T09- or vehicle-treated). Information regarding to any peak present in both samples is presented in two separate rows. [file 1471-2164-13-50-S2.XLS]

## Sheet: 3_tableS1
Supplementary Table 1
CHR	START	END	SUMMIT	P	FE	FDR (%)	SAMPLE
chr1	855481	856860	919	46.383	3.95099	6.14727	T09
chr1	855241	856291	609	72.5507	5.15788	0.557103	vehicle
chr1	870641	871601	484	41.6761	4.29823	4.34581	vehicle
chr1	948521	950241	864	53.1737	4.2332	4.61957	T09
chr1	948741	950311	734	47.4374	4.09355	3.17282	vehicle
chr1	1058381	1060360	899	99.2425	8.88972	0	T09
chr1	1059551	1060460	454	44.0165	4.99149	3.95541	vehicle
chr1	1134931	1135911	559	59.6784	4.39865	1.34336	vehicle
chr1	1157821	1159300	664	49.459	5.15788	2.85789	vehicle
chr1	1207331	1208830	484	48.6127	3.86841	2.99781	vehicle
chr1	1230021	1231521	894	61.4286	5.02703	1.33414	vehicle
chr1	1254981	1255550	119	39.9381	3.00876	4.60315	vehicle
chr1	1335021	1336780	724	35.9286	3.55589	7.80915	T09
chr1	1335041	1337730	1794	55.1891	3.09473	1.91481	vehicle
chr1	1534961	1535751	209	78.0014	5.5263	0.790514	vehicle
chr1	1558611	1559671	494	70.9412	5.73097	0.872818	vehicle
chr1	1685051	1686990	744	39.1782	3.78244	4.72703	vehicle
chr1	1710981	1713230	994	60.4177	3.63696	1.3544	vehicle
chr1	1828991	1830781	874	67.2591	5.50174	1.02421	vehicle
chr1	1870001	1871620	624	68.3885	5.15788	0.925926	vehicle
chr1	2057481	2059401	1184	75.5594	5.42934	0.687285	vehicle
chr1	2137871	2138750	574	47.6196	3.03405	3.13209	vehicle
chr1	2144931	2146920	824	71.824	5.6554	0.664011	vehicle
chr1	2181201	2183021	1034	41.2285	4.72805	4.37208	vehicle
chr1	2185331	2186920	489	60.0149	3.43858	1.31651	vehicle
chr1	2215651	2217020	554	54.5859	6.28378	1.91083	vehicle
chr1	2341411	2342631	694	75.5475	6.87717	0.686106	vehicle
chr1	2397121	2398231	679	42.6225	6.30407	4.26719	vehicle
chr1	3123411	3124970	614	53.1058	4.39865	2.32167	vehicle
chr1	3232661	3234610	1184	58.3952	6.10072	1.57171	vehicle
chr1	3381981	3383300	444	57.5218	6.87717	1.62037	vehicle
chr1	3389681	3391490	954	55.0098	5.15788	1.89189	vehicle
chr1	3424231	3425580	484	39.2151	5.15788	4.68562	vehicle
chr1	3426361	3428690	1049	88.1466	6.91216	0.784314	vehicle
chr1	3450341	3452180	1104	53.9366	6.87717	2.12383	vehicle
chr1	3502761	3503351	284	65.4273	5.73097	0.980392	vehicle
chr1	3503811	3503970	119	68.6546	4.01168	0.946372	vehicle
chr1	3534491	3535870	779	47.959	4.57186	5.57401	T09
chr1	3535011	3536540	519	37.9877	3.43858	4.92617	vehicle
chr1	3587321	3588401	529	83.0848	6.91216	0.824176	vehicle
chr1	3607871	3609320	759	57.833	4.01168	1.65406	vehicle
chr1	3625371	3626911	969	59.7747	5.02703	1.35208	vehicle
chr1	4026551	4027320	324	41.6145	2.75087	4.34582	vehicle
chr1	4036301	4037800	619	39.0603	5.15788	4.72233	vehicle
chr1	4192231	4194061	1359	53.4965	4.9769	2.19283	vehicle
chr1	4732181	4732940	244	46.8824	3.86841	3.29048	vehicle
chr1	4887151	4888680	994	38.6733	4.16798	4.83454	vehicle
chr1	5219531	5221330	1304	46.4242	3.00876	3.2974	vehicle
chr1	5469911	5471940	709	68.7777	6.30407	0.957447	vehicle
chr1	5748121	5749401	704	42.8462	2.57894	4.22418	vehicle
chr1	5974601	5976350	1284	83.7092	4.74288	0.859599	vehicle
chr1	6034371	6036460	894	24.9369	2.79391	8.97088	T09
chr1	6034641	6036351	1209	56.9074	3.78244	1.5852	vehicle
chr1	6040021	6040751	464	42.4768	3.43858	4.29478	vehicle
chr1	6086391	6087711	594	66.0691	5.88179	0.946644	vehicle
chr1	6088201	6088800	184	39.2719	3.1114	7.16606	T09
chr1	6087721	6089070	734	44.9422	3.43858	3.65505	vehicle
chr1	6094711	6096200	434	38.0477	2.45613	4.93335	vehicle
chr1	6104131	6105381	764	78.5356	5.15788	0.809717	vehicle
chr1	6126141	6127081	484	60.3838	5.37279	1.34907	vehicle
chr1	6128771	6130380	1019	39.6562	3.86841	4.65915	vehicle
chr1	6236271	6237060	474	44.9631	3.43858	3.65854	vehicle
chr1	6237071	6238790	1234	58.3824	5.15788	1.56863	vehicle
chr1	6259531	6260400	654	41.8645	2.29239	4.37432	vehicle
chr1	6307591	6309240	954	41.888	3.09473	4.35055	vehicle
chr1	6407991	6409471	1034	95.9497	6.91216	0.645161	vehicle
chr1	6475131	6476291	989	37.8835	3.43858	4.91803	vehicle
chr1	6550141	6551761	1394	61.6535	3.12599	1.2947	vehicle
chr1	6566551	6567831	494	40.2311	4.09355	4.58611	vehicle
chr1	6661161	6663390	1204	44.4236	3.43858	3.76523	vehicle
chr1	6718111	6718910	224	48.2768	3.77027	3.02453	vehicle
chr1	7295541	7296921	884	49.0462	5.15788	2.91019	vehicle
chr1	7542401	7544400	874	61.897	4.43688	1.31744	vehicle
chr1	7642251	7644310	1574	41.9592	3.00876	4.37657	vehicle
chr1	7700581	7701981	1104	84.3899	3.6842	0.914634	vehicle
chr1	7716931	7717471	44	48.7835	1.71929	3.00493	vehicle
chr1	7723171	7724411	824	43.1875	5.73097	4.16951	vehicle
chr1	7745011	7746800	494	51.4747	4.29823	2.55724	vehicle
chr1	8085071	8086711	1174	72.2574	4.68898	0.550206	vehicle
chr1	8404841	8407060	624	58.4803	4.72805	1.58025	vehicle
chr1	8930021	8932840	974	50.8843	2.86549	2.67883	vehicle
chr1	8938091	8940140	594	53.495	5.33383	4.44198	T09
chr1	8937301	8939370	1154	33.6743	3.86841	5.3913	vehicle
chr1	9047881	9049690	904	55.0098	5.15788	1.89189	vehicle
chr1	9298961	9300840	784	55.3137	3.33365	3.88409	T09
chr1	9299251	9301360	1454	28.8074	2.57894	5.69687	vehicle
chr1	9320541	9322111	664	87.4861	4.01168	0.746269	vehicle
chr1	9323731	9324860	1029	69.1066	4.74288	0.982533	vehicle
chr1	9361231	9362741	859	51.6758	3.95099	5.03145	T09
chr1	9361841	9363850	554	61.2313	3.16712	1.315	vehicle
chr1	9409201	9409821	454	54.4735	3.82065	2.01042	vehicle
chr1	9499051	9500280	534	42.3071	3.73759	4.27928	vehicle
chr1	9513131	9514850	484	39.2146	4.47016	4.68437	vehicle
chr1	9780861	9782520	1424	67.0835	5.6554	1.01382	vehicle
chr1	9784241	9785750	894	61.2004	5.73097	1.30797	vehicle
chr1	9883941	9885461	1024	39.3012	4.11135	4.68331	vehicle
chr1	9908031	9909891	1314	70.5654	6.98463	0.847458	vehicle
chr1	9911961	9912751	639	57.6709	3.43858	1.63475	vehicle
chr1	10705691	10706871	714	52.8018	4.72805	2.43983	vehicle
chr1	10721051	10722540	654	29.5922	3.2003	8.61406	T09
chr1	10720471	10722071	994	69.2444	6.30407	0.992282	vehicle
chr1	10743171	10744370	454	53.2394	6.98463	2.21692	vehicle
chr1	10817141	10818950	974	53.993	4.29823	2.06074	vehicle
chr1	10840871	10842800	974	41.9209	4.72805	4.36284	vehicle
chr1	10845581	10847860	1359	64.9569	5.37279	0.953895	vehicle
chr1	10909581	10910751	489	63.6222	6.91216	1.14943	vehicle
chr1	10912831	10914550	854	54.128	6.98463	2.04082	vehicle
chr1	11006461	11008980	1274	48.2691	3.86841	3.02237	vehicle
chr1	11017571	11018980	459	61.464	5.37279	1.33901	vehicle
chr1	11159031	11160410	909	48.2179	7.54054	3.02457	vehicle
chr1	11315911	11317740	924	47.5311	4.29823	3.1886	vehicle
chr1	11445181	11446190	544	53.2288	5.56242	2.21541	vehicle
chr1	11538841	11539171	194	51.2752	3.64698	2.69479	vehicle
chr1	11648941	11649861	449	38.1613	3.43858	4.90959	vehicle
chr1	11761901	11763590	814	43.3274	3.1114	6.56391	T09
chr1	11760371	11762960	1519	105.309	6.14033	0	vehicle
chr1	11763321	11765080	884	65.8303	4.99149	1.01095	vehicle
chr1	11774761	11775680	459	63.0847	5.6554	1.1781	vehicle
chr1	11799651	11801580	494	68.2357	4.44486	1.73661	T09
chr1	11799071	11800570	594	30.3503	2.57894	5.69198	vehicle
chr1	11968201	11969440	489	49.889	5.15788	2.7882	vehicle
chr1	12187291	12188770	984	6.03979	1.77794	8.36904	T09
chr1	12186301	12188700	1044	46.1775	3.43858	3.26851	vehicle
chr1	12227901	12229731	1549	62.6343	4.61274	1.1976	vehicle
chr1	12251621	12253350	904	38.8469	2.06315	4.83092	vehicle
chr1	12633361	12635230	1259	59.1191	4.29823	1.39032	vehicle
chr1	15346041	15346280	44	37.9861	2.57894	4.92495	vehicle
chr1	15503141	15503991	624	42.4663	2.10136	4.28641	vehicle
chr1	15526811	15528011	679	51.7924	3.00876	2.4665	vehicle
chr1	15528601	15529560	479	28.5015	2.84471	8.69183	T09
chr1	15528591	15528880	184	43.0221	2.57894	4.23557	vehicle
chr1	15530491	15532511	1384	51.289	3.94005	2.69795	vehicle
chr1	15586531	15588851	1514	74.5203	4.1263	0.643087	vehicle
chr1	15709811	15711480	679	45.3105	3.09473	3.51014	vehicle
chr1	15738421	15741050	939	45.9715	3.43858	3.36117	vehicle
chr1	16055411	16056730	564	69.6935	4.39865	0.906002	vehicle
chr1	16340661	16343020	1169	62.4847	4.72805	1.31406	vehicle
chr1	16390241	16392280	1129	81.8828	6.28378	0.75188	vehicle
chr1	16562221	16563341	864	47.8025	3.78244	3.13003	vehicle
chr1	17018891	17020711	889	145.883	8.02336	0	vehicle
chr1	17230891	17232561	619	39.5312	3.58186	4.66794	vehicle
chr1	17253561	17254770	624	69.3663	5.15788	0.997783	vehicle
chr1	17417971	17419200	494	40.1877	4.77581	4.58274	vehicle
chr1	17633411	17634390	489	46.9014	3.12599	3.27368	vehicle
chr1	17878591	17878731	54	43.2673	1.53508	4.191	vehicle
chr1	17988131	17989960	1244	44.562	4.91226	3.76024	vehicle
chr1	18002401	18003051	174	56.1412	3.78244	1.70549	vehicle
chr1	18018921	18020540	829	47.6051	4.14854	5.78097	T09
chr1	18019271	18020681	719	52.5088	4.72805	2.44452	vehicle
chr1	18118491	18120100	1139	42.5244	4.42104	4.27546	vehicle
chr1	18325301	18326681	1334	83.6847	4.04539	0.854701	vehicle
chr1	19145551	19147270	1229	64.0925	6.30407	1.0479	vehicle
chr1	19243041	19244381	709	51.0261	6.25197	2.67703	vehicle
chr1	19246521	19248141	1139	40.9007	4.09355	4.45596	vehicle
chr1	19267721	19268710	494	39.9004	3.05652	4.59162	vehicle
chr1	19437541	19438131	549	38.5878	3.00876	4.82051	vehicle
chr1	19639311	19640791	1019	84.3782	5.05674	0.906344	vehicle
chr1	19643131	19644711	944	70.5041	5.6554	0.843373	vehicle
chr1	19654671	19655951	774	37.9404	3.43858	4.92574	vehicle
chr1	19667931	19669420	999	90.5149	5.33383	0.921659	T09
chr1	19667571	19669841	1399	81.8952	6.87717	0.757576	vehicle
chr1	19670771	19671520	294	47.9194	4.33645	5.56169	T09
chr1	19670731	19671691	169	59.3163	5.15788	1.3634	vehicle
chr1	20469721	20470791	929	40.4884	3.43858	4.48709	vehicle
chr1	21049041	21050280	494	51.4172	5.37279	2.60973	vehicle
chr1	21058231	21060520	1034	53.0615	6.04076	2.31311	vehicle
chr1	21660801	21662201	844	28.7114	2.84471	8.66466	T09
chr1	21659921	21661771	1359	40.2335	5.15788	4.58742	vehicle
chr1	21664261	21665980	834	49.448	3.86841	2.85418	vehicle
chr1	21670771	21672031	679	29.621	3.2003	8.61345	T09
chr1	21670381	21672010	479	56.2076	4.68898	1.71476	vehicle
chr1	21952221	21954540	1114	83.8214	5.73097	0.877193	vehicle
chr1	22141241	22141371	104	48.3804	1.71929	2.99904	vehicle
chr1	22182641	22184160	604	64.3774	4.26707	2.19146	T09
chr1	22183271	22184021	479	30.0165	3.43858	5.68573	vehicle
chr1	22184031	22184841	464	39.1807	3.09473	4.72892	vehicle
chr1	22201081	22201901	524	49.3426	3.86841	2.87327	vehicle
chr1	22210341	22211691	854	62.2678	5.73097	1.28949	vehicle
chr1	22250661	22252720	959	46.219	5.15788	3.26947	vehicle
chr1	22530691	22532290	894	46.6454	3.22367	3.3033	vehicle
chr1	22869531	22871240	724	40.6237	4.72805	4.50044	vehicle
chr1	22961811	22963541	1224	80.4083	5.15788	0.915332	vehicle
chr1	23104391	23105870	529	51.3293	3.6842	2.67883	vehicle
chr1	23138751	23141540	1689	58.0347	3.99835	1.62679	vehicle
chr1	23158231	23160190	929	49.7183	4.72805	2.75351	vehicle
chr1	23234141	23235301	489	48.1583	4.29823	3.03173	vehicle
chr1	23242271	23242990	304	39.1554	3.61956	4.7423	vehicle
chr1	23848381	23849451	429	52.9094	4.29823	2.32635	vehicle
chr1	24389401	24390711	644	43.1719	3.09473	4.16596	vehicle
chr1	24476071	24477311	764	44.3119	3.90748	3.79886	vehicle
chr1	24532841	24533801	314	59.221	5.37279	1.4026	vehicle
chr1	25225581	25227430	1369	45.853	3.6842	3.40012	vehicle
chr1	25354091	25355371	764	59.5232	4.79803	1.32979	vehicle
chr1	25359531	25361071	729	58.2487	3.55589	2.96128	T09
chr1	25358721	25361241	1799	106.454	5.1213	0	vehicle
chr1	25376681	25379280	1484	58.3002	3.90748	1.5534	vehicle
chr1	25399801	25401160	1324	41.7724	2.45613	4.35594	vehicle
chr1	25407071	25409091	1204	38.5676	3.18387	4.82962	vehicle
chr1	25572501	25574490	934	58.7951	7.4081	2.84585	T09
chr1	25572291	25573941	924	121.393	7.6413	0	vehicle
chr1	26078561	26079790	854	38.078	5.73097	4.93134	vehicle
chr1	26080711	26082251	1119	61.437	5.37279	1.33576	vehicle
chr1	26094851	26096720	1379	25.4906	2.84471	8.94722	T09
chr1	26095601	26097080	569	44.6437	4.81402	3.75701	vehicle
chr1	26103691	26104341	189	49.8015	3.43858	2.77481	vehicle
chr1	26124561	26125821	774	57.0788	3.72513	1.61146	vehicle
chr1	26350251	26351130	774	65.2233	3.46916	2.16346	T09
chr1	26350201	26350720	479	35.1172	2.40701	5.28634	vehicle
chr1	26559461	26560901	1024	51.0454	4.47016	2.68166	vehicle
chr1	26600241	26601601	834	48.0857	3.94005	3.0445	vehicle
chr1	26687011	26688251	704	41.7906	3.43858	4.35865	vehicle
chr1	26857031	26858020	494	51.5399	3.43858	2.54035	vehicle
chr1	26863491	26864161	489	47.7006	3.1114	5.75461	T09
chr1	26863521	26865000	569	49.459	4.29823	2.85789	vehicle
chr1	26868391	26869601	919	48.0505	3.09473	3.03455	vehicle
chr1	27099651	27100951	1029	41.4594	3.74304	6.98547	T09
chr1	27100261	27101661	894	77.5718	5.73097	0.772201	vehicle
chr1	27215741	27217670	1044	18.9181	2.28593	8.7867	T09
chr1	27215441	27217210	549	49.7696	3.78244	2.76743	vehicle
chr1	27462971	27464140	674	12.3174	2.07427	8.70615	T09
chr1	27462241	27464500	1769	39.7163	3.09473	4.60499	vehicle
chr1	27626231	27628231	1389	92.7548	5.50316	0.990099	T09
chr1	27626531	27627801	724	44.2599	3.19868	3.85529	vehicle
chr1	27815601	27816800	174	46.4368	3.86841	3.30159	vehicle
chr1	27844371	27845541	534	50.7159	4.52445	2.67832	vehicle
chr1	27867991	27869641	1324	67.0742	5.16177	2.00267	T09
chr1	27868141	27870370	949	66.7895	5.37279	0.986547	vehicle
chr1	27883871	27885750	924	48.0728	4.72805	3.0388	vehicle
chr1	27932771	27935120	1189	65.8271	3.85221	2.23881	T09
chr1	27934841	27935251	14	14.5893	1.37543	5.73718	vehicle
chr1	27935261	27938480	1424	37.9501	2.45613	4.9294	vehicle
chr1	27958621	27960011	894	68.1946	4.07201	1.00301	vehicle
chr1	28188211	28190221	1169	61.937	4.29823	1.25707	vehicle
chr1	28563021	28563841	434	85.4585	5.92648	1.10701	T09
chr1	28561881	28563491	754	79.8289	5.20998	0.888889	vehicle
chr1	29539591	29540550	414	46.3809	4.83551	3.2849	vehicle
chr1	29562831	29564530	714	68.1592	5.33383	1.71674	T09
chr1	29562921	29564750	754	59.6148	4.29823	1.33833	vehicle
chr1	29573871	29574941	714	45.4323	3.43858	3.46116	vehicle
chr1	30480201	30481711	989	62.7748	5.37279	1.14478	vehicle
chr1	30667321	30669190	999	52.8875	5.73097	2.35646	vehicle
chr1	30716551	30718340	914	80.2466	6.91216	0.877193	T09
chr1	30717141	30718481	764	68.6625	6.28378	0.947368	vehicle
chr1	30994931	30996580	1154	49.5456	4.68898	2.82132	vehicle
chr1	31045971	31047181	974	51.8911	3.82065	2.48772	vehicle
chr1	31090961	31092660	1229	71.5841	5.02703	0.648508	vehicle
chr1	31170101	31170981	474	51.3125	4.1263	2.67176	vehicle
chr1	31234171	31235651	974	64.6185	3.20546	0.938967	vehicle
chr1	31283041	31284581	1014	68.2593	5.57608	0.909091	vehicle
chr1	31378381	31380230	574	64.8384	4.91226	0.948617	vehicle
chr1	31895031	31897031	894	39.655	3.86841	4.65723	vehicle
chr1	31909741	31910001	119	42.61	2.86549	4.26369	vehicle
chr1	32014031	32015421	844	40.0274	4.11135	4.6048	vehicle
chr1	32041881	32043131	974	73.2316	6.28378	0.581395	vehicle
chr1	32090941	32093720	1594	81.8645	4.11135	0.74813	vehicle
chr1	32134431	32136570	944	14.1884	2.96324	8.8882	T09
chr1	32134811	32136650	989	64.2486	3.86841	1.0566	vehicle
chr1	32162251	32163770	739	45.6918	4.83551	3.42892	vehicle
chr1	32263041	32265190	934	8.72262	2.53992	8.50072	T09
chr1	32263791	32265161	989	49.7028	3.09473	2.74769	vehicle
chr1	32567431	32569220	874	44.0371	6.75436	3.9431	vehicle
chr1	32658151	32660311	1709	49.2463	3.70828	2.93367	vehicle
chr1	32712471	32714090	709	53.5322	3.86841	2.19512	vehicle
chr1	32803311	32806160	1969	49.739	3.85221	5.53677	T09
chr1	32803561	32805060	269	39.0603	3.86841	4.72233	vehicle
chr1	33194321	33196130	959	43.5194	3.34307	4.1158	vehicle
chr1	33208331	33210000	839	56.2437	5.92648	3.5809	T09
chr1	33208251	33210350	1154	24.2785	2.75087	5.82856	vehicle
chr1	33641861	33642881	494	61.767	5.07973	1.30354	vehicle
chr1	33771931	33773380	959	54.0641	4.07201	2.03119	vehicle
chr1	34206291	34207020	154	52.4456	4.83551	2.43512	vehicle
chr1	34890481	34892570	1224	45.2199	4.72805	3.56935	vehicle
chr1	35050561	35052041	969	50.7932	4.01168	2.66138	vehicle
chr1	35063101	35064030	434	37.8319	3.09473	4.98094	vehicle
chr1	35159251	35160640	494	38.4986	2.14912	4.8282	vehicle
chr1	35331621	35333301	1104	72.4104	7.54054	1.69811	T09
chr1	35332421	35334830	1029	97.108	8.30003	0	vehicle
chr1	35335611	35336491	414	53.5436	5.15788	2.19972	vehicle
chr1	35371781	35373390	949	49.2221	5.05674	2.92621	vehicle
chr1	36023091	36024880	1159	39.3129	4.09355	4.68519	vehicle
chr1	36025211	36027280	1079	53.7369	3.59852	2.12841	vehicle
chr1	36055571	36057630	1374	70.6933	4.44486	1.67785	T09
chr1	36056031	36057480	784	36.314	3.86841	5.19554	vehicle
chr1	36588581	36590810	1344	56.3038	5.15788	1.64003	vehicle
chr1	36592961	36593491	484	46.1369	3.43858	3.26244	vehicle
chr1	36600081	36601251	439	65.97	3.82065	1.02128	vehicle
chr1	36626071	36626920	614	42.9873	3.12599	4.2263	vehicle
chr1	36866731	36867940	454	42.3876	4.42104	4.27833	vehicle
chr1	36890851	36892760	1139	52.0727	6.28378	2.42387	vehicle
chr1	36947091	36949160	929	58.8743	4.52445	1.52749	vehicle
chr1	36981041	36982510	1044	44.926	4.29823	3.64811	vehicle
chr1	36989201	36990760	834	43.4021	4.00037	6.5438	T09
chr1	36989091	36991440	1079	62.8638	5.15788	1.15332	vehicle
chr1	37279401	37280500	634	39.0764	2.75087	4.72982	vehicle
chr1	37371041	37372660	659	42.2083	4.83551	4.28115	vehicle
chr1	37390231	37391020	484	40.4055	3.09473	4.53177	vehicle
chr1	37420201	37421891	969	51.3129	4.55107	2.67333	vehicle
chr1	37448061	37449610	494	41.8279	4.29823	4.36817	vehicle
chr1	37945741	37947801	484	72.133	2.86549	0.546448	vehicle
chr1	38026241	38027821	659	38.9878	3.61956	4.75752	vehicle
chr1	38069671	38071411	1164	38.4464	4.1263	4.83892	vehicle
chr1	38128791	38130290	1004	55.7425	5.15788	1.78789	vehicle
chr1	38594931	38596570	1169	60.3101	5.5263	1.33929	vehicle
chr1	39956271	39957541	824	92.2401	5.73097	1.03627	vehicle
chr1	39966401	39968651	1149	41.1955	2.57894	4.38121	vehicle
chr1	39990651	39992501	919	124.06	3.30633	0	vehicle
chr1	40027631	40031761	1444	55.4271	1.86261	3.74532	T09
chr1	40029031	40031511	469	82.2163	2.81964	0.78329	vehicle
chr1	40039391	40041771	1744	64.1871	2.41292	2.2805	T09
chr1	40038121	40042881	3054	7.8762	1.71929	5.50498	vehicle
chr1	40252441	40253991	514	22.1613	3.05304	8.88076	T09
chr1	40252111	40253071	489	69.4114	3.04458	0.889878	vehicle
chr1	40425221	40427121	694	69.8787	1.64561	0.913242	vehicle
chr1	41384381	41385111	584	6.46843	1.21649	8.40931	T09
chr1	41384571	41386451	964	41.1385	2.66787	4.37265	vehicle
chr1	41742611	41744481	1164	60.926	2.03189	1.2858	vehicle
chr1	41999061	41999971	454	37.9143	1.87559	4.92958	vehicle
chr1	42046391	42048201	284	68.9709	1.88303	0.970874	vehicle
chr1	42075671	42079261	2704	21.0146	1.64118	8.85363	T09
chr1	42078561	42079351	129	38.3882	1.65317	4.85634	vehicle
chr1	42105951	42110091	3084	163.117	2.9228	0	vehicle
chr1	42195161	42196951	704	113.45	3.00065	0	vehicle
chr1	42197881	42200921	1514	73.2445	1.96491	0.58309	vehicle
chr1	42200931	42203411	1789	64.7014	1.59194	0.944138	vehicle
chr1	42271961	42272821	384	58.9531	1.71929	1.48186	vehicle
chr1	42326111	42327291	584	51.7124	1.71929	2.47659	vehicle
chr1	42620361	42621681	569	57.7849	2.63824	3.18519	T09
chr1	42619461	42622321	1589	100.093	2.61879	0	vehicle
chr1	42637781	42638831	539	63.3927	1.91471	2.28261	T09
chr1	42635831	42639871	3234	38.7642	2.14912	4.86283	vehicle
chr1	43397201	43399221	1314	108.802	2.70925	0	T09
chr1	43397061	43400021	1539	162.424	2.99007	0	vehicle
chr1	43401371	43405611	1544	84.18	2.43644	1.0453	T09
chr1	43401481	43404151	1434	135.829	2.16503	0	vehicle
chr1	43473371	43475421	664	54.2448	2.52353	4.20315	T09
chr1	43475061	43475481	44	0.344416	0.343858	5.24959	vehicle
chr1	43521481	43526491	2354	59.9841	2.18819	1.31435	vehicle
chr1	43688241	43688430	169	58.7489	1.43274	1.56171	vehicle
chr1	43738191	43739691	989	14.8384	2.03194	8.87112	T09
chr1	43738551	43739711	654	42.1438	1.71929	4.29048	vehicle
chr1	43749311	43751860	1374	77.2588	5.07984	1.24688	T09
chr1	43749931	43751910	959	53.5862	3.00876	2.20898	vehicle
chr1	43758631	43760840	769	40.8904	3.48505	4.45398	vehicle
chr1	43768831	43770221	734	41.1447	3.15204	4.37397	vehicle
chr1	43783151	43784131	489	38.2097	1.88303	4.89924	vehicle
chr1	43824691	43826231	1154	33.943	1.87672	7.94653	T09
chr1	43824311	43826371	1564	83.7464	2.42724	0.867052	vehicle
chr1	43828521	43831621	1614	65.8079	2.18202	2.23325	T09
chr1	43828721	43830031	844	84.7051	2.49297	0.934579	vehicle
chr1	43831631	43833581	904	42.5479	1.60862	6.75063	T09
chr1	43832231	43833441	684	77.919	2.83178	0.782779	vehicle
chr1	43888091	43889451	1064	66.5677	2.36403	0.976909	vehicle
chr1	43888431	43891881	2589	2.51123	1.40754	8.20191	T09
chr1	43889461	43892331	1714	123.418	2.34449	0	vehicle
chr1	43909651	43914421	4229	102.305	3.0479	0	T09
chr1	43912201	43913501	354	54.4025	1.84665	2.00297	vehicle
chr1	44296381	44298151	989	12.5138	1.77794	8.73637	T09
chr1	44297871	44297981	44	42.2565	1.62636	4.27885	vehicle
chr1	44391051	44392161	609	50.7571	5.07973	2.65612	vehicle
chr1	44412471	44414260	484	38.94	2.42447	7.28252	T09
chr1	44412391	44413371	439	63.3727	3.60497	1.20311	vehicle
chr1	44442771	44445130	1114	10.4188	1.92611	8.58215	T09
chr1	44442951	44444981	1294	47.7463	3.19868	3.11712	vehicle
chr1	44477921	44479020	174	27.5686	2.96324	8.69016	T09
chr1	44478381	44479030	569	38.0113	3.43858	4.92109	vehicle
chr1	44487171	44487610	414	46.2104	2.73524	3.27937	vehicle
chr1	44704161	44705101	329	48.4803	3.82065	2.99517	vehicle
chr1	44872331	44874311	1374	39.6196	4.29823	4.64829	vehicle
chr1	45082011	45083001	529	42.5511	3.30633	4.26471	vehicle
chr1	45096201	45097841	994	43.7108	3.05584	6.34704	T09
chr1	45096841	45098021	704	54.8148	3.64698	1.90331	vehicle
chr1	45188531	45190081	709	43.7409	4.00037	6.35917	T09
chr1	45188151	45190061	1399	130.732	6.78668	0	vehicle
chr1	45272561	45275931	2274	74.6516	2.84471	1.75824	T09
chr1	45274261	45276261	1484	46.0588	3.00876	3.32308	vehicle
chr1	45293451	45295061	929	9.63626	1.61631	8.52709	T09
chr1	45293451	45295291	1349	39.698	2.40701	4.61369	vehicle
chr1	45307891	45309331	529	42.9423	3.15204	4.24141	vehicle
chr1	45424271	45425700	389	45.7169	5.05674	3.41503	vehicle
chr1	45473551	45476391	2119	43.9293	2.48342	3.9549	vehicle
chr1	46031851	46033321	729	43.2809	3.39901	6.59603	T09
chr1	46031521	46033191	1194	64.6696	4.02959	0.941176	vehicle
chr1	46035121	46036741	954	62.2232	3.3019	2.38569	T09
chr1	46035441	46037350	724	20.2518	3.43858	5.89885	vehicle
chr1	46497431	46498960	494	28.1344	2.53992	8.74607	T09
chr1	46497171	46498910	864	62.3114	4.09355	1.29618	vehicle
chr1	46499491	46501841	1774	68.042	4.10295	1.70697	T09
chr1	46499461	46502411	1899	68.5035	3.82065	0.936524	vehicle
chr1	46657281	46660400	834	74.0694	3.90748	0.626959	vehicle
chr1	46766361	46768831	1839	49.7028	2.57894	2.74696	vehicle
chr1	46806851	46808461	969	63.9862	3.43858	1.04089	vehicle
chr1	46859041	46860641	1114	48.2513	3.43858	3.01233	vehicle
chr1	46869011	46870861	1009	4.21109	1.50441	8.30941	T09
chr1	46870061	46870881	489	42.2449	2.23508	4.27611	vehicle
chr1	46874391	46875831	589	55.4523	3.41912	3.69212	T09
chr1	46872451	46875901	1964	124.469	4.38251	0	vehicle
chr1	46888641	46890471	914	38.1106	2.86549	4.90061	vehicle
chr1	46932591	46934141	489	63.2318	4.42104	1.18881	vehicle
chr1	46954101	46955311	754	50.6278	3.22367	2.74664	vehicle
chr1	46987621	46989371	854	54.5657	3.05652	1.90725	vehicle
chr1	47010041	47011311	569	47.34	3.9676	3.19696	vehicle
chr1	47486511	47488400	1004	49.0914	4.47016	2.92191	vehicle
chr1	47691161	47693171	1269	42.0644	2.86549	4.36433	vehicle
chr1	47855521	47856261	314	40.0157	3.15204	4.61107	vehicle
chr1	47899931	47900470	149	5.77141	1.24456	8.36759	T09
chr1	47898851	47900521	1044	48.2237	3.00876	3.02529	vehicle
chr1	48103381	48104391	649	38.6305	2.75087	4.84037	vehicle
chr1	48232751	48233701	454	21.9738	2.96324	8.85846	T09
chr1	48232431	48233561	529	47.2665	3.43858	3.20784	vehicle
chr1	48236611	48238330	864	52.5461	3.35472	2.42405	vehicle
chr1	48263351	48264361	479	39.4701	3.50226	4.65998	vehicle
chr1	48268241	48268941	494	44.1564	2.61631	3.90341	vehicle
chr1	48332171	48333471	804	45.5576	2.00584	3.47774	vehicle
chr1	48419111	48420201	494	42.1628	3.63696	4.27935	vehicle
chr1	48698741	48700511	1299	44.2512	4.29823	3.85388	vehicle
chr1	48757981	48759400	929	61.2375	3.55589	2.3084	T09
chr1	48757331	48759370	969	53.2129	6.91216	2.20938	vehicle
chr1	50886721	50888131	924	23.603	2.66692	8.95034	T09
chr1	50886341	50887901	989	54.1185	4.29823	2.04007	vehicle
chr1	51768241	51769991	1204	45.8552	3.41912	6.18067	T09
chr1	51767941	51769611	569	44.6554	3.43858	3.75841	vehicle
chr1	51777871	51779541	789	25.236	2.37059	8.97375	T09
chr1	51777741	51779471	974	54.1948	2.86549	2.01391	vehicle
chr1	51809581	51810661	644	38.5916	3.99121	4.82113	vehicle
chr1	51983121	51984701	1104	48.921	4.66665	2.95946	vehicle
chr1	52120341	52122791	1529	53.421	2.86549	2.1822	vehicle
chr1	52265151	52266890	484	48.6727	4.29823	3.00587	vehicle
chr1	52823741	52825641	1389	49.0918	3.95099	5.49051	T09
chr1	52823491	52826011	1484	43.0418	3.00876	4.2413	vehicle
chr1	52830361	52832491	604	76.4249	4.44486	1.44928	T09
chr1	52830641	52832011	389	80.3781	4.17542	0.911162	vehicle
chr1	53308081	53309840	929	47.9105	4.29823	3.10617	vehicle
chr1	53535331	53537630	1824	41.9761	3.43858	4.36633	vehicle
chr1	53544321	53545640	749	61.2783	4.29823	1.31974	vehicle
chr1	53552591	53555021	1369	43.131	2.78121	4.22128	vehicle
chr1	53563781	53564781	474	25.3365	2.13353	8.94216	T09
chr1	53563651	53564941	484	77.5939	3.6535	0.773694	vehicle
chr1	53576941	53577591	204	75.5086	3.60497	0.683761	vehicle
chr1	53584851	53585931	809	9.35813	2.22243	8.52975	T09
chr1	53585291	53585451	19	46.5019	1.71929	3.26964	vehicle
chr1	53739051	53740531	884	71.8495	5.33383	1.80832	T09
chr1	53739641	53740261	159	45.9103	3.43858	3.36851	vehicle
chr1	53782001	53783951	1384	61.5846	2.94736	1.34804	vehicle
chr1	53791051	53791941	374	56.3874	4.1263	1.56913	vehicle
chr1	53867791	53868471	489	16.7075	1.26996	8.86008	T09
chr1	53867331	53868531	704	46.8672	2.67445	3.28475	vehicle
chr1	53903531	53905391	1359	64.3763	3.43858	1.0728	vehicle
chr1	53949361	53951041	664	44.4125	2.48342	3.76245	vehicle
chr1	53983571	53985731	734	62.625	3.92981	1.19522	vehicle
chr1	53992441	53994451	1649	91.0435	4.37108	0.943396	vehicle
chr1	54097981	54099541	459	39.4663	1.50438	4.65872	vehicle
chr1	54101961	54103181	669	7.39662	1.58039	8.44558	T09
chr1	54101931	54104461	679	39.6399	2.67445	4.65404	vehicle
chr1	54154411	54156700	1814	38.3667	3.07721	7.4466	T09
chr1	54154731	54155421	489	58.9425	3.99121	1.48035	vehicle
chr1	54203301	54204971	724	73.1689	4.10295	1.77866	T09
chr1	54203291	54204781	639	41.1137	3.07017	4.3674	vehicle
chr1	54204981	54207180	1424	53.0149	3.1192	4.65241	T09
chr1	54204791	54206960	954	43.2158	3.15204	4.17665	vehicle
chr1	54356801	54358361	689	66.2402	3.75344	2.29008	T09
chr1	54356051	54358510	1429	36.9669	2.48342	5.05736	vehicle
chr1	54476241	54476780	484	7.37471	1.63758	8.43943	T09
chr1	54474151	54476921	999	38.5982	2.29239	4.8267	vehicle
chr1	54587251	54588701	539	17.5829	2.46937	8.83358	T09
chr1	54586791	54589101	909	58.7422	3.22367	1.56014	vehicle
chr1	54622521	54623601	529	46.9174	4.01168	3.27654	vehicle
chr1	54639611	54640291	429	30.9547	1.77794	8.46587	T09
chr1	54639861	54640741	334	57.5479	3.00876	1.62413	vehicle
chr1	54649891	54651771	1294	21.4599	2.56814	8.91313	T09
chr1	54650821	54651561	349	49.1419	2.40701	2.90992	vehicle
chr1	54679621	54682961	2369	30.3527	2.66692	8.50085	T09
chr1	54680981	54682271	879	54.6866	3.22367	1.88679	vehicle
chr1	54689261	54690641	794	49.8924	3.16079	5.43432	T09
chr1	54688921	54691051	919	51.3063	2.10136	2.67097	vehicle
chr1	54693801	54695131	594	42.9768	2.43566	4.21849	vehicle
chr1	54751211	54752761	1089	55.079	3.70405	3.9072	T09
chr1	54752051	54753341	989	41.1411	2.59071	4.37331	vehicle
chr1	54774171	54776131	1404	50.5945	2.96324	5.29861	T09
chr1	54774041	54776461	1584	48.5557	4.15958	3.00825	vehicle
chr1	54858281	54859481	604	17.1919	2.00332	8.82818	T09
chr1	54856961	54859200	1084	72.1485	3.48842	0.547945	vehicle
chr1	54929501	54930820	474	40.8487	3.12599	4.51861	vehicle
chr1	55266141	55267540	1244	21.9918	1.97549	8.86651	T09
chr1	55266561	55267970	489	45.147	4.58478	3.60795	vehicle
chr1	55471411	55472440	814	40.8214	3.61956	4.50862	vehicle
chr1	56104761	56106510	729	48.6503	4.64674	3.0022	vehicle
chr1	57304521	57305781	269	73.3162	4.01168	0.58997	vehicle
chr1	57984071	57984951	569	60.4977	5.73097	1.359	vehicle
chr1	59083611	59085230	544	42.9308	3.43858	4.25389	vehicle
chr1	60524721	60525940	804	40.9346	4.29823	4.4517	vehicle
chr1	61775391	61776750	864	38.8472	6.04076	4.83281	vehicle
chr1	62119131	62120770	1014	67.5016	5.15788	0.95511	vehicle
chr1	63792221	63792951	494	43.2031	2.53992	6.57722	T09
chr1	63792171	63792941	459	42.0627	4.16798	4.36364	vehicle
chr1	65531051	65533090	1354	38.4639	3.43858	4.84385	vehicle
chr1	70083261	70084271	534	38.1545	4.61274	4.90836	vehicle
chr1	70820021	70821380	799	63.8432	4.83551	1.02941	vehicle
chr1	76818391	76820260	874	68.5357	5.89472	0.938478	vehicle
chr1	78148871	78150270	634	48.3037	5.73097	3.03247	vehicle
chr1	84725601	84727140	614	38.6455	4.29823	4.84349	vehicle
chr1	85237621	85239710	844	45.5064	4.1263	3.46672	vehicle
chr1	91718781	91720320	769	44.159	3.55589	6.31342	T09
chr1	91718011	91720140	1164	48.0073	3.43858	3.07263	vehicle
chr1	91745551	91746841	799	43.9559	3.82065	3.96341	vehicle
chr1	92196021	92197731	1324	17.651	2.80728	8.8297	T09
chr1	92196281	92197111	604	39.5567	2.86549	4.66639	vehicle
chr1	92268441	92269961	699	38.9272	2.28593	7.31805	T09
chr1	92267941	92269071	944	45.661	2.57894	3.44275	vehicle
chr1	92494271	92495341	594	31.1109	3.80988	8.45426	T09
chr1	92493861	92496211	1274	63.8998	4.29823	1.03474	vehicle
chr1	92950891	92952930	494	49.2864	2.5471	2.86372	vehicle
chr1	94312121	94313481	814	60.712	3.15204	1.26002	vehicle
chr1	94476011	94476921	489	38.2091	2.29239	4.89863	vehicle
chr1	94572151	94573610	679	6.62252	1.60015	8.41551	T09
chr1	94572121	94574301	1049	47.8473	2.57894	3.1185	vehicle
chr1	95288641	95288950	204	47.8157	1.71929	3.13653	vehicle
chr1	96305121	96307070	914	59.2504	4.10295	2.79605	T09
chr1	96304771	96306680	1224	48.7233	4.84929	3.01249	vehicle
chr1	96742631	96743611	759	32.1345	3.55589	8.36335	T09
chr1	96742861	96744570	794	70.3464	7.30699	0.830368	vehicle
chr1	98851791	98853351	814	61.1988	5.29013	1.30719	vehicle
chr1	99470351	99471751	454	63.6939	3.19297	1.15523	vehicle
chr1	100434161	100436780	1079	34.4083	2.96324	7.94463	T09
chr1	100434451	100436480	814	44.9785	4.01168	3.66622	vehicle
chr1	101003211	101006350	1924	43.1345	2.64507	4.22343	vehicle
chr1	102462221	102463950	784	42.9032	4.1263	4.24465	vehicle
chr1	107599301	107601430	1034	97.1134	6.77312	1.1976	T09
chr1	107599021	107600851	774	70.8817	5.32162	0.86741	vehicle
chr1	109800171	109802630	1244	10.3748	2.22243	8.57335	T09
chr1	109801631	109802520	444	51.3207	4.72805	2.67411	vehicle
chr1	109802611	109804630	804	48.491	4.64674	2.99662	vehicle
chr1	109806591	109808600	659	97.5852	5.33383	0.609756	T09
chr1	109806701	109808930	799	99.1972	6.44735	0	vehicle
chr1	109940031	109941950	679	44.1567	3.43858	3.90412	vehicle
chr1	110042881	110044351	834	34.006	3.29249	7.90444	T09
chr1	110042981	110044241	774	58.7318	4.06378	1.55701	vehicle
chr1	110170401	110171061	464	12.1412	1.90494	8.66866	T09
chr1	110169411	110170771	449	38.5045	4.29823	4.83067	vehicle
chr1	110171071	110172961	869	53.6938	2.66692	4.33071	T09
chr1	110171921	110172180	254	22.2224	1.47368	5.80018	vehicle
chr1	110457721	110459531	1039	44.1004	2.52837	3.93116	vehicle
chr1	110470321	110472931	1579	80.9021	3.87915	0.914634	T09
chr1	110471971	110473341	954	1.00631	1.14619	5.27229	vehicle
chr1	110473351	110475321	494	58.6991	4.1263	1.55155	vehicle
chr1	110519901	110521501	889	64.5944	3.43858	0.936768	vehicle
chr1	110624631	110626671	449	73.2599	4.29823	0.58651	vehicle
chr1	110650761	110652761	1034	40.582	3.24395	4.50123	vehicle
chr1	110724141	110724941	489	47.8025	2.94736	3.13003	vehicle
chr1	110736721	110737650	174	16.1579	1.77794	8.88359	T09
chr1	110736441	110737191	279	39.024	2.57894	4.74183	vehicle
chr1	110749701	110751321	1079	75.9195	3.55589	1.65877	T09
chr1	110750331	110751821	464	18.8798	2.45613	5.83794	vehicle
chr1	110765301	110766501	689	68.0682	4.17542	0.994036	vehicle
chr1	110949421	110951521	939	40.1439	2.94736	4.58845	vehicle
chr1	110962421	110963431	504	35.4502	3.16079	7.96036	T09
chr1	110961461	110964100	1094	63.1887	2.29239	1.18384	vehicle
chr1	110973311	110975221	869	27.6768	2.66692	8.67773	T09
chr1	110973511	110975541	1094	46.9639	3.76095	3.2654	vehicle
chr1	111033571	111034491	514	54.9977	2.91405	1.8897	vehicle
chr1	111150361	111151781	464	48.5366	2.82272	3.00752	vehicle
chr1	111215011	111216571	1079	38.4911	2.94736	4.83912	vehicle
chr1	111310331	111312010	809	53.9762	4.29823	2.09235	vehicle
chr1	111320301	111321181	414	53.1498	3.94973	2.26734	vehicle
chr1	111435701	111437030	759	29.6093	3.1749	8.61908	T09
chr1	111435951	111438051	1694	38.7521	3.15204	4.8584	vehicle
chr1	111799511	111800420	454	44.0514	3.09473	3.94879	vehicle
chr1	112047531	112048011	44	10.979	0.969788	8.58506	T09
chr1	112046571	112047971	529	44.0457	3.43858	3.94452	vehicle
chr1	112057681	112060200	1184	44.4474	4.01168	3.75439	vehicle
chr1	112398241	112398411	29	44.6613	2.00584	3.75982	vehicle
chr1	112464561	112465491	454	48.2641	3.6842	3.01663	vehicle
chr1	112479941	112482170	544	42.9109	2.69693	4.24749	vehicle
chr1	112938391	112939701	834	50.2701	2.90585	2.77396	vehicle
chr1	113241591	113243681	1619	54.5924	2.45613	1.91154	vehicle
chr1	113246371	113248041	1169	32.7159	3.80988	8.3035	T09
chr1	113246051	113247601	1189	38.9395	3.43858	4.74692	vehicle
chr1	113264031	113265251	624	57.1396	5.63016	3.18246	T09
chr1	113264361	113265671	909	73.1483	5.07973	0.578871	vehicle
chr1	113688801	113691270	1194	26.8747	2.37059	8.69963	T09
chr1	113689471	113690681	714	40.9443	2.64507	4.45633	vehicle
chr1	114524271	114525941	774	51.9606	3.05652	2.4699	vehicle
chr1	114583371	114584881	1004	64.3778	3.80988	2.194	T09
chr1	114583951	114586031	1229	39.957	3.53972	4.60958	vehicle
chr1	114602951	114604281	1154	55.993	3.29226	1.73841	vehicle
chr1	114667901	114668540	154	4.91129	0.987747	8.29436	T09
chr1	114667641	114670301	1569	53.2257	2.86549	2.21465	vehicle
chr1	114707841	114709181	659	19.1439	2.22243	8.81439	T09
chr1	114707911	114709081	374	42.3246	3.6842	4.28341	vehicle
chr1	114889621	114890501	614	50.1199	2.66692	5.43006	T09
chr1	114887931	114891031	1549	44.5029	3.6535	3.76763	vehicle
chr1	116707251	116710231	1859	42.63	3.43858	4.26859	vehicle
chr1	116887661	116889451	1264	38.0294	2.64507	4.92721	vehicle
chr1	116909701	116911550	599	52.6966	4.29823	2.41357	vehicle
chr1	117045881	117048110	1249	38.6734	3.30633	4.83516	vehicle
chr1	117128121	117128741	114	40.7394	3.37718	4.49949	vehicle
chr1	117283561	117286240	1329	51.977	4.77581	2.47448	vehicle
chr1	117662051	117664601	1729	40.1051	3.15204	4.57875	vehicle
chr1	118228151	118228971	284	41.4594	2.21052	4.37376	vehicle
chr1	119486831	119488540	539	41.772	3.66407	4.35527	vehicle
chr1	119549881	119551131	1014	59.7946	3.70828	1.35281	vehicle
chr1	120279021	120280011	464	33.9652	3.06542	7.9323	T09
chr1	120278711	120280930	489	38.0035	3.15204	4.91742	vehicle
chr1	120345871	120347561	899	41.3814	3.34307	4.36701	vehicle
chr1	120437011	120438301	834	44.0367	3.43858	3.94239	vehicle
chr1	144932021	144933551	604	56.7609	2.85014	3.23246	T09
chr1	144930021	144933531	2249	85.1933	2.57894	0.96463	vehicle
chr1	145038621	145041891	1159	45.4609	2.10136	3.45032	vehicle
chr1	145515141	145516661	389	49.9892	3.55589	5.42636	T09
chr1	145514601	145516161	974	41.5554	3.72513	4.34516	vehicle
chr1	146713421	146716341	1389	38.8375	3.6842	4.86564	vehicle
chr1	147092281	147093191	494	54.6134	4.29823	1.91441	vehicle
chr1	147141071	147142971	1534	44.5219	3.78244	3.75255	vehicle
chr1	147175061	147176290	749	43.0154	5.56242	4.232	vehicle
chr1	150228761	150229930	529	36.7285	3.55589	7.60549	T09
chr1	150228661	150229571	599	44.2703	3.43858	3.84123	vehicle
chr1	150480461	150481251	409	59.635	3.91148	2.68908	T09
chr1	150480081	150482931	1454	63.2293	3.50876	1.18798	vehicle
chr1	150504731	150506191	624	55.7895	3.07017	1.79886	vehicle
chr1	150944751	150947190	829	65.8602	3.55589	2.25282	T09
chr1	150944231	150945340	669	29.6921	3.09473	5.66082	vehicle
chr1	150971321	150972501	629	47.4968	4.01168	3.18141	vehicle
chr1	151042041	151043481	969	27.4061	3.91148	8.67389	T09
chr1	151042451	151043521	574	47.2467	4.29823	3.20213	vehicle
chr1	151116801	151119131	1864	108.376	5.0942	0	vehicle
chr1	151118081	151120810	1454	86.0703	4.90467	1.1583	T09
chr1	151119141	151121180	1264	11.4088	1.50438	5.68076	vehicle
chr1	151283671	151285771	479	57.4548	3.55589	3.10022	T09
chr1	151283531	151284351	244	65.1067	3.60497	0.959233	vehicle
chr1	151733791	151736250	974	52.0405	3.03405	2.45113	vehicle
chr1	151790521	151791200	249	23.7255	2.22243	8.93364	T09
chr1	151790481	151793220	539	72.6083	4.15958	0.558659	vehicle
chr1	151805761	151806401	214	71.2724	3.90748	0.766284	vehicle
chr1	151806411	151808060	494	85.6022	3.78244	0.996678	vehicle
chr1	151808331	151811341	1284	47.6731	3.72513	3.12286	vehicle
chr1	151832131	151833501	869	45.8177	2.38791	3.39325	vehicle
chr1	152083341	152084780	494	49.7152	3.03405	2.75278	vehicle
chr1	153415861	153417430	1074	41.0901	3.00876	4.37453	vehicle
chr1	153507341	153508551	664	73.5201	4.14854	1.62272	T09
chr1	153506211	153509121	2159	166.733	4.29823	0	vehicle
chr1	153521361	153524340	1879	86.6106	4.44486	1.1811	T09
chr1	153521541	153523481	1479	66.2152	2.94736	0.954861	vehicle
chr1	153579161	153580431	684	72.0631	4.85887	0.543478	vehicle
chr1	153604521	153605341	634	45.0233	2.00584	3.64194	vehicle
chr1	153650841	153652710	1179	45.148	2.78121	3.60865	vehicle
chr1	153659281	153662431	674	68.1517	3.1749	1.71429	T09
chr1	153658911	153660421	1074	53.1821	2.76315	2.20339	vehicle
chr1	153748261	153749211	444	71.0099	4.88063	1.71527	T09
chr1	153747891	153748941	549	53.3742	2.91955	2.17541	vehicle
chr1	153772931	153774421	554	64.7659	4.11135	0.945627	vehicle
chr1	153891371	153893311	764	52.3357	2.9757	2.41423	vehicle
chr1	153913931	153914951	719	35.7539	2.79391	7.878	T09
chr1	153914081	153915111	484	62.1009	3.72513	1.27226	vehicle
chr1	153957971	153959640	839	52.115	4.04539	2.37129	vehicle
chr1	154295931	154297111	824	49.6302	2.75087	2.76025	vehicle
chr1	154324311	154326031	1074	96.7721	4.44486	1.16279	T09
chr1	154324901	154325871	584	45.815	3.09473	3.39051	vehicle
chr1	154373891	154375711	879	82.6967	4.93873	0.996678	T09
chr1	154373761	154375401	1119	47.7702	4.72805	3.12285	vehicle
chr1	154391821	154393261	494	64.1871	3.0479	2.2831	T09
chr1	154391431	154392731	759	24.3415	2.23508	5.82803	vehicle
chr1	154544491	154546441	1469	42.1773	3.99121	4.27364	vehicle
chr1	154704051	154705011	459	67.486	3.72795	1.65975	T09
chr1	154703331	154706010	1804	24.9487	2.67445	5.82274	vehicle
chr1	154745591	154747501	1364	18.8832	2.66692	8.78912	T09
chr1	154745191	154746941	1404	59.3737	3.89274	1.31996	vehicle
chr1	154756901	154758670	489	41.5483	3.6842	4.34449	vehicle
chr1	154942521	154943361	484	12.3742	1.60015	8.71822	T09
chr1	154942661	154944281	1264	39.0062	2.86549	4.74813	vehicle
chr1	154960741	154961471	189	14.4103	1.77794	8.89042	T09
chr1	154960391	154961611	759	68.6084	4.1263	0.942408	vehicle
chr1	154971431	154972251	149	57.0008	5.15788	1.59929	vehicle
chr1	154983061	154984441	769	53.9012	4.72805	2.1544	vehicle
chr1	154988361	154989761	659	52.6269	3.41912	4.83117	T09
chr1	154987131	154989191	1599	62.8763	3.94005	1.15568	vehicle
chr1	154994871	154996321	1074	51.5069	4.48511	2.5358	vehicle
chr1	155012601	155015071	1704	39.0169	3.23263	7.28729	T09
chr1	155012571	155013990	839	40.8382	2.86549	4.51527	vehicle
chr1	155023091	155023740	434	19.7102	1.8857	8.81177	T09
chr1	155022931	155023761	564	39.2391	2.86549	4.68165	vehicle
chr1	155032991	155034891	1279	44.0349	2.86549	3.94027	vehicle
chr1	155055551	155058031	1469	41.8986	3.85221	6.96553	T09
chr1	155057611	155057781	99	40.0534	2.31443	4.5998	vehicle
chr1	155156361	155158790	984	47.1387	4.44486	5.82121	T09
chr1	155155931	155158181	1144	50.9998	3.15204	2.70193	vehicle
chr1	155162791	155165091	1789	91.186	5.4706	0.943396	T09
chr1	155163881	155164851	484	54.0294	2.64507	2.06298	vehicle
chr1	155171481	155173610	1149	55.2476	5.03208	1.92762	vehicle
chr1	155176751	155178181	489	40.8221	2.70175	4.50928	vehicle
chr1	155219481	155220181	504	44.7373	3.03405	3.74271	vehicle
chr1	155223871	155225011	474	92.4872	5.84559	1.06383	vehicle
chr1	155264601	155266341	1014	52.3319	5.00158	2.4127	vehicle
chr1	155295041	155297150	974	68.7967	5.03751	1.65414	T09
chr1	155295071	155295981	419	39.4122	3.43858	4.70668	vehicle
chr1	155825981	155827141	749	45.0665	2.62265	3.64963	vehicle
chr1	155938411	155939891	1049	83.3621	4.09355	0.840336	vehicle
chr1	156066521	156068711	979	149.108	5.39386	0	vehicle
chr1	156098771	156100031	1059	53.6938	2.56814	4.33071	T09
chr1	156098661	156099861	914	9.03062	1.57602	5.55172	vehicle
chr1	156103791	156105511	1159	69.902	4.04078	1.76849	T09
chr1	156103391	156105241	994	65.8411	4.29823	1.0118	vehicle
chr1	156123571	156126021	899	48.6997	2.40701	3.01102	vehicle
chr1	156163001	156164781	934	22.9328	2.03194	8.9396	T09
chr1	156163571	156164701	839	43.5981	2.77305	4.10454	vehicle
chr1	156185771	156187171	804	2094.96	9.62692	0	T09
chr1	156185771	156187181	784	2245.45	10.1868	0	vehicle
chr1	156210181	156212311	904	101.902	6.04076	0	vehicle
chr1	156213931	156215151	644	39.5899	2.53992	7.09985	T09
chr1	156214281	156216261	1429	43.2265	3.43858	4.17808	vehicle
chr1	156219361	156220751	809	50.3001	4.09355	2.78237	vehicle
chr1	156263331	156264781	894	21.8831	2.7353	8.90113	T09
chr1	156263061	156264511	954	47.8547	3.63696	3.12139	vehicle
chr1	156457931	156460551	1584	34.2417	2.17304	7.92537	T09
chr1	156458521	156460321	549	73.0328	3.09473	0.573888	vehicle
chr1	156614071	156614930	319	47.7987	3.48616	5.76853	T09
chr1	156613301	156615161	1329	62.6707	3.94005	1.2016	vehicle
chr1	156643081	156644191	579	13.8985	1.61631	8.86928	T09
chr1	156643181	156646521	2234	53.9766	2.72904	2.09311	vehicle
chr1	156646891	156648991	549	65.8315	4.10295	2.24159	T09
chr1	156647691	156649130	794	3.57912	1.14619	5.34538	vehicle
chr1	156668481	156670251	734	48.1861	4.45742	3.01531	vehicle
chr1	156674251	156675811	484	50.6756	3.12599	2.66929	vehicle
chr1	156826071	156827301	839	15.3232	2.29412	8.84893	T09
chr1	156826291	156827421	549	40.1351	3.10036	4.58457	vehicle
chr1	156840241	156842220	894	47.0052	3.72513	3.25132	vehicle
chr1	156843071	156843911	479	56.1552	5.77832	3.54796	T09
chr1	156842951	156844481	1059	26.6785	3.43858	5.72708	vehicle
chr1	156847921	156849051	599	45.661	3.15204	3.44275	vehicle
chr1	156853801	156855201	639	54.7255	2.94736	1.89538	vehicle
chr1	156873281	156874251	659	37.8471	2.66787	4.97108	vehicle
chr1	156875881	156878181	999	67.211	3.3019	1.89189	T09
chr1	156875661	156877960	909	15.2506	2.79385	5.74502	vehicle
chr1	156884221	156885331	494	46.7987	2.86549	3.31169	vehicle
chr1	157074641	157076181	724	17.692	2.17304	8.84082	T09
chr1	157074611	157076431	864	51.3667	2.36403	2.62692	vehicle
chr1	157076191	157078180	689	79.7672	4.44486	0.849858	T09
chr1	157076441	157077501	544	44.4252	2.45613	3.76662	vehicle
chr1	157153931	157156041	1484	30.8781	2.66692	8.43614	T09
chr1	157154871	157156431	1074	54.6983	3.78244	1.88893	vehicle
chr1	157484681	157486291	689	80.1799	4.45742	0.909091	vehicle
chr1	159827101	159828901	479	49.5098	3.22367	2.86907	vehicle
chr1	159839391	159840371	474	59.6179	4.29159	2.68682	T09
chr1	159839571	159840851	484	46.6031	3.72513	3.29341	vehicle
chr1	159888981	159891270	639	52.4996	3.85221	4.82794	T09
chr1	159890121	159890921	474	6.35639	1.56299	5.42741	vehicle
chr1	159900541	159901111	479	43.7453	1.80978	4.03611	vehicle
chr1	159918801	159919951	544	29.6818	2.44467	8.61059	T09
chr1	159917931	159920141	1254	64.0014	3.6842	1.04322	vehicle
chr1	159919961	159921781	1279	65.2311	3.76104	2.16607	T09
chr1	159920151	159921691	609	43.8028	2.64507	4.02768	vehicle
chr1	159928771	159930210	494	38.6292	4.50291	4.83788	vehicle
chr1	159941851	159942090	89	48.1202	2.06315	3.02604	vehicle
chr1	160060381	160062460	949	46.2357	2.50079	3.27493	vehicle
chr1	160067251	160068550	649	43.5518	3.6842	4.10911	vehicle
chr1	160098791	160098931	69	39.6957	1.61184	4.61242	vehicle
chr1	160162511	160165071	1589	54.6784	3.27484	1.88466	vehicle
chr1	160383721	160385501	1279	41.7849	2.27553	4.35798	vehicle
chr1	160678791	160679140	294	13.8608	1.33346	8.87629	T09
chr1	160677841	160679900	454	41.7614	2.70175	4.35323	vehicle
chr1	160709781	160712381	2059	11.6776	1.60015	8.61919	T09
chr1	160709891	160711761	764	58.6854	3.43858	1.55078	vehicle
chr1	160808411	160809011	484	26.9894	1.9221	8.73568	T09
chr1	160807521	160809061	1004	47.5955	3.38649	3.15336	vehicle
chr1	160919461	160921571	884	80.1111	5.15788	0.902934	vehicle
chr1	161014841	161016681	909	61.5871	2.57894	1.34969	vehicle
chr1	161018921	161019920	229	28.7582	3.80988	8.63454	T09
chr1	161018651	161020481	574	40.9525	2.94736	4.43057	vehicle
chr1	161049381	161051641	1354	30.9761	3.0479	8.4682	T09
chr1	161049941	161050681	484	48.9936	3.37718	2.92793	vehicle
chr1	161275971	161277731	574	65.2327	3.82065	0.966962	vehicle
chr1	161719541	161721530	804	16.274	2.17304	8.86952	T09
chr1	161719281	161720990	759	39.1602	3.72513	4.7309	vehicle
chr1	162003941	162005461	879	52.8633	2.76569	4.81481	T09
chr1	162003851	162005191	1144	6.49036	1.71929	5.43827	vehicle
chr1	162168671	162169761	494	51.6281	2.45613	2.52784	vehicle
chr1	163380921	163382241	594	46.659	2.77305	3.28467	vehicle
chr1	165353451	165354570	629	38.1341	3.43858	4.91413	vehicle
chr1	165909111	165911451	1524	56.2019	4.1263	1.71261	vehicle
chr1	166007511	166008591	494	55.2142	3.6842	1.91856	vehicle
chr1	166225581	166226981	694	46.3033	2.94736	3.29209	vehicle
chr1	166828301	166829500	459	38.2881	4.06378	4.85769	vehicle
chr1	167023091	167024311	914	56.9872	3.12599	1.59787	vehicle
chr1	167096101	167096981	779	5.63186	1.33346	8.3654	T09
chr1	167096151	167096981	419	40.7878	3.19297	4.51404	vehicle
chr1	167400521	167401221	544	62.1116	2.9643	1.27551	vehicle
chr1	167570151	167571101	429	42.2621	2.70175	4.26487	vehicle
chr1	167666541	167667371	479	43.9317	2.86549	3.95703	vehicle
chr1	167672861	167673661	314	58.328	2.70175	1.55642	vehicle
chr1	168398961	168399141	104	51.5591	2.00584	2.5472	vehicle
chr1	170084691	170085681	574	49.4985	4.14854	5.47945	T09
chr1	170085191	170086160	584	40.7338	2.75087	4.49817	vehicle
chr1	171225601	171227561	944	40.3687	4.01168	4.55261	vehicle
chr1	172851591	172853281	1164	40.5947	2.29239	4.50647	vehicle
chr1	175724861	175726141	719	40.5146	2.45613	4.49682	vehicle
chr1	176886411	176888380	824	43.8252	4.11135	4.02064	vehicle
chr1	178461351	178463220	1004	41.6559	4.00037	6.92435	T09
chr1	178462081	178463091	494	43.4683	3.77406	4.12317	vehicle
chr1	178463101	178464851	574	63.086	3.86841	1.17892	vehicle
chr1	178500571	178502381	634	63.1442	4.01168	1.18056	vehicle
chr1	178506851	178508621	1229	46.8264	3.26073	3.29504	vehicle
chr1	178971531	178972921	699	78.8427	5.77832	0.815217	T09
chr1	178971241	178972111	719	46.4172	3.43858	3.29392	vehicle
chr1	179055801	179057570	684	56.6649	4.91226	1.60104	vehicle
chr1	179060391	179061210	724	48.2567	3.82065	3.01448	vehicle
chr1	179784091	179785130	464	48.9469	4.43688	2.91552	vehicle
chr1	180122351	180123711	929	6.9416	1.42236	8.42679	T09
chr1	180122081	180124051	1154	48.4327	3.95437	3.01132	vehicle
chr1	180124351	180125431	299	33.3175	2.50023	8.00057	T09
chr1	180124061	180125331	939	38.4732	2.86549	4.8348	vehicle
chr1	180137661	180138511	494	3.17442	0.969788	8.25053	T09
chr1	180137731	180138501	544	53.7425	2.48342	2.12993	vehicle
chr1	180138521	180139741	614	21.9502	1.97549	8.87808	T09
chr1	180138511	180139451	464	63.7961	3.48842	1.0981	vehicle
chr1	180217301	180220201	1934	68.2331	3.6535	1.00806	vehicle
chr1	180891431	180893151	814	43.1541	3.12599	4.19437	vehicle
chr1	181162081	181162211	64	61.0503	2.59284	2.47253	T09
chr1	181161371	181162990	1124	43.9945	2.79885	3.96911	vehicle
chr1	181615731	181617630	544	37.9603	3.22367	4.93124	vehicle
chr1	182025051	182026521	764	55.4992	3.73759	1.79784	vehicle
chr1	182648951	182650041	584	54.3939	4.09355	2.00222	vehicle
chr1	183318741	183319771	514	61.423	2.31443	1.33172	vehicle
chr1	183386381	183386651	84	45.4014	2.14912	3.45572	vehicle
chr1	184194871	184196690	864	37.2064	2.37059	7.56573	T09
chr1	184194371	184196250	469	49.6216	3.59488	2.75808	vehicle
chr1	185307651	185308711	594	70.7809	4.60525	0.857843	vehicle
chr1	188856211	188857041	469	39.3346	3.72513	4.69086	vehicle
chr1	195207221	195207481	124	38.6595	2.14912	4.85287	vehicle
chr1	195916611	195918380	1334	42.9794	3.86841	4.21991	vehicle
chr1	198180691	198182291	1234	11.8962	1.97549	8.64506	T09
chr1	198180671	198181771	584	55.6769	3.19297	1.77778	vehicle
chr1	198182301	198182511	34	34.9009	1.52395	8.00618	T09
chr1	198181781	198183270	494	49.688	2.94736	2.74551	vehicle
chr1	199997751	199999800	524	68.7763	5.84559	0.956429	vehicle
chr1	200877381	200878881	984	45.1082	4.42104	3.62026	vehicle
chr1	200978371	200979731	1259	35.239	2.34823	7.92126	T09
chr1	200978181	200980041	1374	81.5306	4.04539	0.737101	vehicle
chr1	200979741	200981120	904	55.0869	3.48616	3.90959	T09
chr1	200980051	200981171	754	31.7018	2.9757	5.69642	vehicle
chr1	201011691	201013141	714	70.7139	4.47016	0.852619	vehicle
chr1	201017231	201019381	1134	58.3953	4.14854	2.91859	T09
chr1	201015941	201018741	1899	79.392	4.29823	0.858369	vehicle
chr1	201112521	201114010	494	53.8452	3.19297	2.14592	vehicle
chr1	201240621	201241451	484	46.7968	2.64507	3.31026	vehicle
chr1	201392731	201394371	709	42.0204	3.43858	4.35744	vehicle
chr1	201399001	201400780	739	51.8775	4.62265	5.00982	T09
chr1	201399731	201401241	969	39.7844	3.15204	4.59388	vehicle
chr1	201566581	201569250	1184	49.6342	2.77305	2.76316	vehicle
chr1	201754941	201756781	1409	41.3743	2.86549	4.36369	vehicle
chr1	201777001	201779071	849	58.8157	4.29823	1.51976	vehicle
chr1	202053861	202055600	1019	36.0558	3.23263	7.83333	T09
chr1	202054191	202054941	479	39.3619	3.43858	4.69717	vehicle
chr1	202076501	202077290	659	57.7027	3.43858	1.63781	vehicle
chr1	202091281	202093171	979	45.4288	2.45613	3.46048	vehicle
chr1	202130681	202131551	449	19.6562	3.0479	8.81622	T09
chr1	202130371	202132141	759	67.4852	3.6842	0.953289	vehicle
chr1	202185901	202186811	279	45.4529	3.49231	3.4476	vehicle
chr1	202572041	202573101	469	8.23541	1.42236	8.44452	T09
chr1	202570961	202573011	704	47.8706	2.86549	3.12355	vehicle
chr1	202573111	202573440	194	54.0709	1.77794	4.33276	T09
chr1	202573021	202574170	679	20.7524	2.86549	5.83417	vehicle
chr1	202626681	202627801	489	48.8047	2.79385	2.96369	vehicle
chr1	202804981	202806531	934	41.8977	2.90936	6.96386	T09
chr1	202804581	202806491	1374	45.0721	2.81339	3.63252	vehicle
chr1	202806541	202808250	924	39.5721	4.20241	7.08808	T09
chr1	202806501	202807191	164	51.8625	3.0163	2.48086	vehicle
chr1	202956211	202957281	484	66.7796	4.44486	2.11082	T09
chr1	202956331	202959080	1374	32.3425	4.08332	5.64277	vehicle
chr1	202975251	202977580	1169	48.611	4.81402	2.99635	vehicle
chr1	203009851	203011351	714	3.81515	1.26996	8.29026	T09
chr1	203010241	203011881	1144	42.5622	2.79385	4.2668	vehicle
chr1	203014521	203015721	814	4.92933	1.29305	8.29927	T09
chr1	203013731	203015291	569	42.1773	2.94736	4.27364	vehicle
chr1	203023971	203025191	664	64.7732	2.57894	0.946372	vehicle
chr1	203027801	203028711	419	52.6269	3.1114	4.83117	T09
chr1	203027301	203028981	1254	21.328	2.5557	5.82734	vehicle
chr1	203032371	203034711	1284	53.2824	2.87609	4.64481	T09
chr1	203032731	203033861	554	61.5859	2.14912	1.34887	vehicle
chr1	203044781	203045911	924	47.2848	3.28236	5.78541	T09
chr1	203045141	203046921	754	59.9851	2.86549	1.31507	vehicle
chr1	203096981	203098141	944	20.0937	2.35316	8.8071	T09
chr1	203096881	203097951	454	40.5203	3.22367	4.49877	vehicle
chr1	203109461	203110541	699	18.5728	2.53992	8.80417	T09
chr1	203108591	203111331	1019	62.9273	3.78827	1.162	vehicle
chr1	203148231	203149741	1104	138.499	4.04539	0	vehicle
chr1	203151061	203153901	1739	34.6157	3.19118	7.96649	T09
chr1	203152301	203153451	554	42.1683	2.94089	4.26616	vehicle
chr1	203171461	203172340	419	15.7826	2.05147	8.89456	T09
chr1	203171111	203172291	494	46.8203	2.64507	3.29289	vehicle
chr1	203186191	203186981	494	40.4382	2.06315	4.51994	vehicle
chr1	203240771	203241511	494	32.5106	1.77794	8.26863	T09
chr1	203239991	203241801	1254	58.3444	2.29239	1.56174	vehicle
chr1	203256531	203258441	784	31.2836	2.26284	8.45321	T09
chr1	203256411	203259251	494	59.3338	3.09473	1.36842	vehicle
chr1	203453361	203454301	399	33.9575	2.48912	7.94001	T09
chr1	203453131	203455801	1709	49.3451	3.15204	2.87401	vehicle
chr1	203561801	203563640	574	50.8753	3.24395	2.67654	vehicle
chr1	204042521	204043991	724	59.9896	4.60525	1.31579	vehicle
chr1	204118451	204120391	934	43.8988	4.06378	3.96429	vehicle
chr1	204126151	204127151	549	41.2053	2.53992	6.96712	T09
chr1	204125401	204127001	1094	68.8242	4.29823	0.96463	vehicle
chr1	204128491	204130511	1074	64.7002	3.82065	0.943396	vehicle
chr1	204378911	204380201	799	92.8041	4.19792	0.995025	T09
chr1	204379101	204379901	689	41.2663	2.6267	4.33666	vehicle
chr1	204380211	204381610	124	66.1044	5.04193	2.2756	T09
chr1	204379911	204381840	824	46.2653	3.43858	3.28315	vehicle
chr1	204400261	204401671	884	39.621	3.13755	7.07744	T09
chr1	204401131	204402181	549	40.4388	3.70828	4.52059	vehicle
chr1	204401681	204402751	564	55.9929	3.80988	3.57143	T09
chr1	204402191	204403331	489	13.6827	1.71929	5.71191	vehicle
chr1	204420141	204421591	644	42.1438	2.68639	4.29048	vehicle
chr1	204583821	204584701	639	36.9143	2.84471	7.62072	T09
chr1	204583481	204584481	719	41.5906	3.99835	4.35251	vehicle
chr1	204596131	204596811	494	38.2567	2.5471	4.85216	vehicle
chr1	204671291	204672581	494	31.4631	3.85221	8.46174	T09
chr1	204671241	204672191	589	51.828	3.15204	2.47177	vehicle
chr1	204842961	204843951	484	59.6084	3.43858	1.33761	vehicle
chr1	204923411	204924151	494	40.8386	3.35472	4.51594	vehicle
chr1	205090241	205092321	1259	56.8968	3.2003	3.26843	T09
chr1	205090051	205091401	1104	65.9934	4.1263	1.02564	vehicle
chr1	205239191	205241341	1729	72.3022	4.9617	1.6791	T09
chr1	205239191	205239530	294	43.901	3.00876	3.96499	vehicle
chr1	205242141	205243771	804	30.9216	2.79391	8.46038	T09
chr1	205242261	205243751	614	86.3737	5.15788	1.04895	vehicle
chr1	205253501	205254471	454	45.4937	3.43858	3.46329	vehicle
chr1	205282071	205283910	979	45.196	3.15204	3.58249	vehicle
chr1	205284941	205287171	2069	55.6534	3.15204	1.77563	vehicle
chr1	205303771	205306541	1114	67.714	3.55589	1.68539	T09
chr1	205303441	205304941	1314	41.9061	3.22367	4.35464	vehicle
chr1	205306551	205308420	634	42.6931	2.96324	6.62252	T09
chr1	205307551	205308271	489	41.2663	2.36403	4.33666	vehicle
chr1	205406901	205408061	479	46.219	2.57894	3.26879	vehicle
chr1	205415931	205418210	1429	70.4441	4.72805	0.839329	vehicle
chr1	205460831	205463090	989	58.3124	4.58478	1.55491	vehicle
chr1	205489521	205489710	149	43.0159	2.11141	4.23343	vehicle
chr1	205546541	205548220	769	46.9028	5.65709	5.94668	T09
chr1	205546371	205548041	1159	49.6332	3.43858	2.7617	vehicle
chr1	205627651	205630081	664	47.7195	3.44118	5.76714	T09
chr1	205628121	205629341	464	69.8824	4.29823	0.914286	vehicle
chr1	205639021	205640751	1104	65.4525	5.15788	0.982801	vehicle
chr1	205649421	205650201	474	37.4728	2.86549	4.9994	vehicle
chr1	205797201	205797411	74	31.153	1.33346	8.4418	T09
chr1	205796131	205797740	589	57.0557	4.81402	1.60786	vehicle
chr1	205883831	205885041	794	23.5503	3.0479	8.94194	T09
chr1	205884171	205885161	484	39.8213	2.94736	4.60599	vehicle
chr1	205899361	205900461	614	16.92	1.72856	8.84757	T09
chr1	205899581	205900661	714	50.2667	3.10428	2.7732	vehicle
chr1	206199661	206200751	699	43.264	2.86549	4.18956	vehicle
chr1	206223151	206224121	564	22.5181	3.05584	8.90521	T09
chr1	206223091	206224091	554	116.519	5.2688	0	vehicle
chr1	206627941	206628051	54	58.6647	1.50438	1.54691	vehicle
chr1	206649011	206650941	1414	32.7062	2.88916	8.29778	T09
chr1	206649621	206651251	1454	50.3658	2.57894	2.79391	vehicle
chr1	206667661	206667931	29	32.1622	1.48162	8.37899	T09
chr1	206666641	206668261	949	48.1861	2.62265	3.01531	vehicle
chr1	206708961	206710381	794	40.3647	2.9757	4.54675	vehicle
chr1	206756601	206757741	484	86.7704	3.76095	1.06383	vehicle
chr1	206832111	206832731	109	27.4438	2.30474	8.69929	T09
chr1	206831591	206833670	469	47.7082	3.50226	3.13	vehicle
chr1	206906081	206906951	614	47.6388	2.45613	3.11505	vehicle
chr1	207070081	207071681	1079	43.0654	2.95503	4.23083	vehicle
chr1	207308301	207310540	1324	38.1322	3.43858	4.91351	vehicle
chr1	207817821	207820020	1094	38.0161	5.84559	4.92292	vehicle
chr1	207989821	207992280	544	78.1482	2.95503	0.793651	vehicle
chr1	208057681	208060050	1049	49.3698	4.14854	5.4755	T09
chr1	208057291	208059161	1594	78.1693	3.72513	0.795229	vehicle
chr1	208137111	208138101	479	44.2805	2.70175	3.84263	vehicle
chr1	208215421	208216151	259	41.0203	3.12599	4.36212	vehicle
chr1	209735661	209736961	629	52.4247	4.02388	2.432	vehicle
chr1	209798721	209800591	1314	31.8593	3.55589	8.41526	T09
chr1	209798641	209801450	1454	85.3239	4.86592	0.977199	vehicle
chr1	210502131	210503201	559	49.1674	3.15204	2.91434	vehicle
chr1	211267491	211269580	1604	40.2224	2.69693	4.57766	vehicle
chr1	211688861	211690431	794	51.8847	3.55589	5.01722	T09
chr1	211689681	211691011	454	56.0585	3.18387	1.73985	vehicle
chr1	211793061	211794780	474	38.6835	4.42104	4.83829	vehicle
chr1	211805031	211806361	1029	35.3217	3.91148	7.92847	T09
chr1	211805601	211806531	429	48.1678	4.1263	3.03458	vehicle
chr1	211904281	211905571	474	46.34	4.9595	3.29693	vehicle
chr1	211908811	211910271	1094	47.1717	2.94736	3.21436	vehicle
chr1	212096881	212098790	879	42.34	3.43858	4.28687	vehicle
chr1	212586511	212587671	714	22.1159	2.53992	8.86013	T09
chr1	212586771	212587961	629	90.0434	2.94736	0.888889	vehicle
chr1	212587681	212588551	394	40.8357	2.8344	7.07706	T09
chr1	212587971	212589451	759	75.6843	3.148	0.692042	vehicle
chr1	212624311	212626391	1319	35.0633	3.25956	7.96819	T09
chr1	212625281	212627581	774	68.6271	4.01168	0.943396	vehicle
chr1	212732381	212733181	494	20.378	1.77794	8.80941	T09
chr1	212731911	212733871	484	44.5471	2.36403	3.75674	vehicle
chr1	212802501	212803961	604	51.0658	3.06542	5.29248	T09
chr1	212802391	212804021	764	81.8888	3.55716	0.753769	vehicle
chr1	212844711	212845801	429	39.5087	3.43858	4.67518	vehicle
chr1	213501421	213502701	899	24.7262	2.90936	8.97448	T09
chr1	213501491	213502891	849	64.0388	4.60525	1.04634	vehicle
chr1	213862071	213864051	1474	62.7657	4.47016	1.14247	vehicle
chr1	214156151	214158270	1024	30.6082	3.85221	8.52266	T09
chr1	214156131	214158311	699	54.2142	3.43858	1.97947	vehicle
chr1	214403271	214404880	1029	15.378	2.07427	8.8579	T09
chr1	214403971	214405461	999	53.3609	3.43858	2.17092	vehicle
chr1	214490401	214493151	1759	34.2046	2.26284	7.94455	T09
chr1	214492281	214493880	534	48.8513	3.99121	2.97177	vehicle
chr1	219571721	219574231	1569	43.9077	2.94736	3.9657	vehicle
chr1	220100451	220101761	1094	53.9967	3.3019	4.31779	T09
chr1	220100761	220102081	844	27.0274	2.79385	5.73895	vehicle
chr1	220863771	220864461	414	44.553	2.57894	3.75814	vehicle
chr1	221013861	221015091	749	38.2082	2.42154	4.89678	vehicle
chr1	222101841	222103570	659	40.7095	3.63231	4.49488	vehicle
chr1	223203271	223204990	939	71.2024	6.46525	1.73913	T09
chr1	223204311	223204611	39	34.8168	2.38791	5.30928	vehicle
chr1	223256601	223257951	999	62.0385	2.31815	1.26422	vehicle
chr1	223362701	223364350	804	52.368	2.86549	2.41884	vehicle
chr1	223512151	223514511	524	56.3191	3.00876	1.6428	vehicle
chr1	223883141	223885060	1014	13.2705	2.44467	8.82264	T09
chr1	223883751	223885211	599	43.8668	3.05036	3.97575	vehicle
chr1	223920421	223922581	1614	82.0306	3.38649	0.763359	vehicle
chr1	223930591	223932181	1164	15.0831	2.79391	8.85267	T09
chr1	223929701	223931461	1224	39.0009	4.91226	4.7475	vehicle
chr1	224301461	224303041	594	53.0901	4.29823	2.31933	vehicle
chr1	224804141	224805251	549	52.4734	2.99653	4.81064	T09
chr1	224803951	224807350	1959	121.341	3.6842	0	vehicle
chr1	224895151	224896651	714	62.0056	3.70405	2.35064	T09
chr1	224895071	224896301	754	13.5038	1.71929	5.69837	vehicle
chr1	226540821	226542761	1329	47.7351	3.05652	3.13429	vehicle
chr1	226595491	226596321	484	40.7878	2.21052	4.51404	vehicle
chr1	226750941	226752891	624	110.969	4.08332	0	vehicle
chr1	226763311	226765091	1184	48.0296	2.93061	3.05504	vehicle
chr1	226793921	226794571	159	21.0516	1.77794	8.86136	T09
chr1	226793911	226795211	769	47.6559	3.19297	3.1186	vehicle
chr1	226812001	226813691	1279	3.67195	1.62978	8.26988	T09
chr1	226812661	226814891	1039	49.6314	3.62962	2.76098	vehicle
chr1	226833281	226835641	1829	51.3061	2.96324	5.29551	T09
chr1	226834031	226835441	919	72.2709	3.6842	0.550964	vehicle
chr1	226997031	226998091	484	55.5583	4.44486	3.65009	T09
chr1	226996781	226999900	859	19.7409	2.86549	5.87396	vehicle
chr1	227078421	227079541	604	40.5146	2.57894	4.49682	vehicle
chr1	227150681	227151471	404	4.00485	1.06677	8.29498	T09
chr1	227150581	227151781	804	43.7713	3.00876	4.04112	vehicle
chr1	227164871	227166151	1064	27.5902	3.3019	8.6897	T09
chr1	227165761	227166441	494	57.9457	3.19297	1.61905	vehicle
chr1	227660821	227661851	539	41.883	4.48511	4.34919	vehicle
chr1	227731031	227732041	809	45.4352	2.84471	6.2442	T09
chr1	227731021	227732631	484	82.5676	3.09473	0.795756	vehicle
chr1	227732051	227733900	879	53.3539	3.91148	4.62046	T09
chr1	227732641	227735231	2299	40.0346	2.29239	4.60674	vehicle
chr1	227935681	227936911	514	6.98986	1.09412	8.43467	T09
chr1	227934631	227936710	634	68.0965	3.62962	0.997009	vehicle
chr1	227936921	227938500	739	6.011	1.24456	8.3623	T09
chr1	227936711	227938741	1839	43.3526	3.22367	4.15804	vehicle
chr1	227966751	227968921	1409	53.5287	3.55589	4.45186	T09
chr1	227967721	227968650	274	21.5745	2.29239	5.82943	vehicle
chr1	228072751	228074830	1089	43.4425	3.15788	4.12908	vehicle
chr1	228078241	228079201	684	42.315	3.22367	4.28066	vehicle
chr1	228087471	228088871	604	72.0886	3.76095	0.544959	vehicle
chr1	228088881	228090361	804	67.4393	3.18387	0.94697	vehicle
chr1	228133461	228134551	479	71.5327	3.43858	0.645995	vehicle
chr1	228202981	228204241	484	48.8004	2.72904	2.96077	vehicle
chr1	228250301	228251671	859	70.1739	3.43858	0.821596	vehicle
chr1	228264381	228265051	529	31.0502	1.89647	8.44663	T09
chr1	228262231	228264821	1194	39.8616	2.23508	4.61047	vehicle
chr1	228335951	228337441	984	42.4614	3.47859	6.70503	T09
chr1	228335601	228337291	1089	102.09	4.21051	0	vehicle
chr1	228337451	228339560	669	54.9412	3.35461	3.99274	T09
chr1	228338331	228340161	1374	55.9679	4.1263	1.77393	vehicle
chr1	228356431	228357901	639	38.9206	2.94736	4.77064	vehicle
chr1	228360161	228361701	704	49.6773	3.3019	5.52277	T09
chr1	228359391	228361721	1524	72.7031	3.38649	0.564972	vehicle
chr1	228363581	228365061	984	77.1834	3.19297	0.753296	vehicle
chr1	228399371	228401141	1054	111.402	6.29009	0	vehicle
chr1	228401461	228402971	584	86.9743	5.296	1.20482	T09
chr1	228401661	228404021	1984	79.5352	3.50876	0.869565	vehicle
chr1	228427661	228429521	1329	39.6989	2.94736	4.61433	vehicle
chr1	228462071	228463371	634	43.2719	2.76569	6.61376	T09
chr1	228461311	228463771	1864	72.7335	3.00876	0.565771	vehicle
chr1	228464371	228465611	654	58.9444	4.26707	2.88693	T09
chr1	228464881	228465871	464	25.9573	3.09473	5.77959	vehicle
chr1	228474661	228476181	984	29.0191	3.38656	8.62732	T09
chr1	228474631	228476161	724	59.2076	3.6842	1.40187	vehicle
chr1	228476191	228478111	554	66.583	3.8651	2.08605	T09
chr1	228476171	228477161	484	53.6653	4.02388	2.18618	vehicle
chr1	228480781	228483041	554	46.0491	3.09473	3.32103	vehicle
chr1	228494481	228495901	874	73.388	2.03984	0.591716	vehicle
chr1	228519711	228521401	1209	8.39377	1.77794	8.46583	T09
chr1	228520151	228521621	1214	50.576	3.36383	2.73438	vehicle
chr1	228556611	228558720	684	41.9074	3.15204	4.35737	vehicle
chr1	228562331	228563611	624	64.2064	3.6535	1.05263	vehicle
chr1	228581081	228582451	1104	57.718	2.86549	1.64242	vehicle
chr1	228588681	228591701	2559	18.7361	2.48912	8.78609	T09
chr1	228590211	228591361	694	58.7591	3.43858	1.5625	vehicle
chr1	228611511	228613550	1084	60.1149	3.43858	1.32597	vehicle
chr1	228615621	228617281	1399	12.8992	1.77794	8.77876	T09
chr1	228616731	228617701	474	88.0127	3.6842	0.77821	vehicle
chr1	228679921	228683730	1819	69.1713	4.44486	1.68971	T09
chr1	228681051	228682431	879	43.379	2.67445	4.14723	vehicle
chr1	228782041	228783221	744	62.5147	4.26707	2.44648	T09
chr1	228782231	228783611	964	103.82	6.95904	0	vehicle
chr1	229032111	229034111	1504	52.7366	2.88916	4.82433	T09
chr1	229032091	229035181	1394	62.8777	3.43858	1.15646	vehicle
chr1	229125891	229127921	894	18.1719	2.37059	8.80969	T09
chr1	229125591	229126471	574	56.98	2.43566	1.59504	vehicle
chr1	229203121	229204950	704	39.3299	3.34465	7.19234	T09
chr1	229202131	229204901	1824	51.0627	3.26666	2.68398	vehicle
chr1	229430671	229433450	1594	40.8871	3.24755	4.45266	vehicle
chr1	229545041	229547121	1599	52.0834	2.57894	2.42613	vehicle
chr1	229565721	229568031	1674	126.103	5.55608	0	T09
chr1	229565201	229567911	2064	107.835	6.53331	0	vehicle
chr1	230144841	230146731	809	57.3088	3.43858	1.59526	vehicle
chr1	230403581	230405390	849	43.1488	3.82065	4.19294	vehicle
chr1	230422821	230424370	859	56.9599	3.30633	1.59363	vehicle
chr1	230496071	230498271	1414	41.9146	1.9838	4.36078	vehicle
chr1	230678911	230681311	1824	18.0916	2.56814	8.82228	T09
chr1	230679651	230682541	724	68.7281	2.86549	0.954401	vehicle
chr1	230777421	230779391	484	48.4327	2.57894	3.01132	vehicle
chr1	230838331	230840231	1214	53.2168	3.05652	2.21088	vehicle
chr1	230959611	230960501	409	17.1704	1.97549	8.8391	T09
chr1	230959941	230961021	624	54.4693	3.57256	2.00893	vehicle
chr1	231298891	231301270	1344	35.9622	2.53992	7.81586	T09
chr1	231298451	231300361	669	74.8299	3.55716	0.654664	vehicle
chr1	231334651	231336081	829	58.2647	3.00876	1.55114	vehicle
chr1	231341841	231343921	1029	62.7575	5.15788	1.14171	vehicle
chr1	231472021	231474261	1484	51.5536	3.6785	5.17986	T09
chr1	231473351	231474941	684	40.6289	2.24831	4.4898	vehicle
chr1	231788861	231790720	524	63.7955	5.03751	2.34637	T09
chr1	231788651	231790790	874	59.8029	3.92981	1.30011	vehicle
chr1	232420091	232421421	774	62.4072	2.86549	1.30463	vehicle
chr1	233124731	233126411	1024	13.8895	2.56814	8.86545	T09
chr1	233125551	233126421	484	51.2114	3.12599	2.68143	vehicle
chr1	233463411	233465481	789	47.6246	3.84579	3.1101	vehicle
chr1	233825961	233827150	564	45.4924	3.43858	3.4626	vehicle
chr1	234040001	234042750	1374	72.0687	5.37279	0.544218	vehicle
chr1	234365811	234368301	1864	40.0772	2.39901	4.57489	vehicle
chr1	234689551	234690871	439	42.4411	2.94736	4.27669	vehicle
chr1	234747011	234748851	1219	48.7359	3.12599	3.01471	vehicle
chr1	234868251	234869781	944	55.4786	2.72134	3.69906	T09
chr1	234868501	234869621	469	11.4889	2.23508	5.67503	vehicle
chr1	234894521	234896541	1344	89.3805	3.47722	0.851064	vehicle
chr1	235011931	235012771	494	40.1281	2.70175	4.58134	vehicle
chr1	235134961	235135140	54	22.5605	0.410295	8.90562	T09
chr1	235133471	235135091	494	41.6706	2.06315	4.34447	vehicle
chr1	235163411	235163991	224	40.6311	2.28593	7.06171	T09
chr1	235162621	235164051	1074	40.8221	2.70175	4.50928	vehicle
chr1	235708131	235709591	454	51.276	3.6842	2.69637	vehicle
chr1	235806251	235806981	269	19.4043	1.77794	8.83693	T09
chr1	235806491	235808871	1309	52.0844	2.9228	2.42688	vehicle
chr1	236226661	236229471	2414	9.59895	1.65095	8.52777	T09
chr1	236226621	236228161	634	42.7238	2.5557	4.20862	vehicle
chr1	236305521	236306781	539	70.9038	3.10428	0.869565	vehicle
chr1	236310581	236312411	1224	43.2627	2.14912	4.18884	vehicle
chr1	236326651	236328131	964	47.2403	4.51314	3.22294	vehicle
chr1	237053161	237054561	494	47.7268	2.06315	3.13214	vehicle
chr1	238693121	238694480	864	38.6666	2.94089	4.83329	vehicle
chr1	240955911	240956890	489	38.2265	2.64507	4.85315	vehicle
chr1	241681981	241683490	974	38.7495	3.66407	4.85777	vehicle
chr1	242010281	242012811	1339	52.3372	3.1114	4.75228	T09
chr1	242011381	242011961	64	40.4174	2.78121	4.51214	vehicle
chr1	242120511	242122101	824	42.9128	3.28688	4.24891	vehicle
chr1	242223401	242224251	354	59.2366	2.75087	1.40406	vehicle
chr1	243646601	243646951	84	42.4938	2.39339	6.71679	T09
chr1	243646541	243648500	829	68.4222	4.1263	0.927835	vehicle
chr1	243649411	243651151	924	49.0853	3.55589	5.48387	T09
chr1	243649041	243650531	1014	40.6622	2.86549	4.48241	vehicle
chr1	243652631	243654791	1329	93.8451	3.55589	1.05263	T09
chr1	243653371	243654401	814	46.2965	3.19297	3.28796	vehicle
chr1	244080491	244082190	454	62.6763	4.27607	2.37603	T09
chr1	244079451	244081731	1179	61.0235	4.46569	1.29412	vehicle
chr1	244237151	244237851	439	62.0755	2.93538	1.26984	vehicle
chr1	244502121	244502861	529	41.8681	2.67942	4.37568	vehicle
chr1	244650031	244651511	939	28.0466	2.66692	8.75283	T09
chr1	244650211	244652270	749	59.3294	3.72513	1.36698	vehicle
chr1	245026701	245027841	629	41.6431	2.72571	4.3532	vehicle
chr1	245262161	245262331	19	43.8038	1.50438	4.02839	vehicle
chr1	245294931	245296251	1129	40.2803	2.57894	4.55646	vehicle
chr1	245342451	245343861	989	45.2724	3.24755	3.55962	vehicle
chr1	245388201	245391041	2344	55.021	3.59852	1.89555	vehicle
chr1	245396891	245399110	1154	36.6037	2.69385	7.66845	T09
chr1	245397471	245399061	444	40.7817	2.70175	4.51073	vehicle
chr1	245453631	245455251	959	39.6697	2.86549	4.66043	vehicle
chr1	245603121	245605211	989	17.4723	2.53992	8.82945	T09
chr1	245604861	245605081	139	44.7916	1.14619	3.69742	vehicle
chr1	245761541	245763831	614	75.0996	3.55589	1.80587	T09
chr1	245762951	245763691	479	16.9435	1.76338	5.76728	vehicle
chr1	245845551	245847481	1454	56.0144	3.25956	3.57607	T09
chr1	245845691	245847401	989	46.8713	3.15204	3.28761	vehicle
chr1	245849261	245850521	809	28.8451	2.66692	8.67227	T09
chr1	245849291	245850381	719	69.9031	5.5877	0.918485	vehicle
chr1	246693611	246695540	924	45.2725	4.58478	3.56031	vehicle
chr1	246952051	246953831	1159	45.3211	4.16706	6.26343	T09
chr1	246951681	246953691	1684	70.6437	3.19297	0.851582	vehicle
chr1	247124481	247126341	1419	9.43042	1.95574	8.5292	T09
chr1	247124461	247126231	764	43.2364	3.6535	4.18166	vehicle
chr1	247251471	247253011	994	77.0011	3.22367	0.744879	vehicle
chr1	247274631	247276161	754	61.6913	5.50316	2.30105	T09
chr1	247274911	247276381	1009	33.4765	2.36403	5.41675	vehicle
chr1	249106041	249107561	484	57.4199	3.31883	3.16319	T09
chr1	249105551	249106821	829	36.9144	3.26448	5.06713	vehicle
chr1	249115321	249116021	194	26.5459	2.00019	8.78548	T09
chr1	249114861	249115931	569	76.5003	3.22367	0.722022	vehicle
chr1	249148841	249149591	494	53.8132	3.33365	4.32064	T09
chr1	249148881	249151191	479	49.9301	3.76095	2.7972	vehicle
chr1	32799701	32801200	514	131.22	9.33421	0	T09
chr1	8922721	8924611	869	153.663	8.2059	0	T09
chr1	28835801	28837611	1274	121.182	6.79802	0	T09
chr1	230275321	230276951	809	126.527	5.03751	0	T09
chr1	228284821	228285851	644	137.151	4.44486	0	T09
chr1	247346961	247347871	384	80.3486	3.85221	0.882353	T09
chr1	120285011	120286121	274	90.3708	4.29159	0.913242	T09
chr1	46151101	46152211	564	90.9157	4.28024	0.938967	T09
chr1	31211811	31213271	914	91.9358	4.78677	0.966184	T09
chr1	8920511	8921921	694	91.9857	6.2228	0.970874	T09
chr1	8926091	8927241	719	82.1696	7.46737	0.980392	T09
chr1	165364131	165365071	539	83.6199	3.60742	1.01695	T09
chr1	25071011	25072431	1004	78.1254	4.58824	1.05263	T09
chr1	31008391	31009961	944	86.1224	7.11178	1.16279	T09
chr1	35657861	35659341	764	77.3255	6.04501	1.25945	T09
chr1	17337841	17339450	1159	77.6052	6.51913	1.27877	T09
chr1	156698151	156699211	554	77.0789	3.0479	1.48515	T09
chr1	2160551	2162590	959	75.8042	8.16892	1.65485	T09
chr1	9335611	9336480	434	73.7631	8.79729	1.65631	T09
chr1	1476051	1477660	1034	69.2232	5.6554	1.69231	T09
chr1	55352331	55353401	579	69.4662	6.09581	1.71875	T09
chr1	116224261	116226740	854	71.2059	4.10295	1.74216	T09
chr1	1167421	1168481	489	71.2578	6.08244	1.75439	T09
chr1	15753671	15755180	464	72.9172	6.2751	1.75781	T09
chr1	1694771	1695911	794	68.4772	6.51913	1.76991	T09
chr1	31277261	31277960	544	74.8177	4.14854	1.76991	T09
chr1	236081221	236082631	544	68.4969	4.34609	1.77253	T09
chr1	91191021	91192421	644	70.2848	4.33645	1.80624	T09
chr1	17480951	17482260	489	75.3416	7.35701	1.83908	T09
chr1	120188901	120190451	669	67.1281	3.95099	1.88172	T09
chr1	9895261	9895901	459	64.8428	5.22925	2.13018	T09
chr1	162466501	162468041	1154	64.868	4.44486	2.1327	T09
chr1	227946511	227948961	1164	64.345	3.45711	2.18894	T09
chr1	9685181	9686610	939	64.5102	6.28378	2.20674	T09
chr1	51618461	51620420	944	65.8151	5.55608	2.23602	T09
chr1	50779811	50781801	1424	61.5431	4.91772	2.2792	T09
chr1	205293331	205294501	1004	64.2131	3.49759	2.28571	T09
chr1	15020871	15022330	979	61.6226	6.13084	2.28789	T09
chr1	20820501	20822381	764	61.1089	4.62265	2.29568	T09
chr1	25291771	25293550	834	61.1162	4.62265	2.29779	T09
chr1	45701641	45703530	719	66.3028	5.55608	2.30474	T09
chr1	235125821	235128901	1099	61.2729	2.76569	2.31267	T09
chr1	17972071	17972931	559	61.755	4.58824	2.31437	T09
chr1	93543781	93546330	924	63.0159	4.06387	2.34292	T09
chr1	200938461	200941080	1269	61.388	3.62174	2.34522	T09
chr1	31676691	31678010	859	63.078	5.02703	2.35294	T09
chr1	109187931	109188951	544	63.1698	2.96324	2.36051	T09
chr1	153940301	153941561	464	62.2445	4.53943	2.38806	T09
chr1	111745121	111746741	894	62.8319	5.03751	2.41597	T09
chr1	201423221	201425261	719	62.5191	3.37196	2.44898	T09
chr1	61508581	61509521	709	62.6215	4.88935	2.4565	T09
chr1	179543751	179544961	684	60.699	4.26707	2.51347	T09
chr1	97310331	97312530	1159	60.7136	3.91148	2.51572	T09
chr1	67114641	67114731	54	60.7437	1.26996	2.53165	T09
chr1	19279871	19282280	1774	60.7791	3.55589	2.53853	T09
chr1	228224521	228226131	814	60.1557	3.45711	2.68166	T09
chr1	237287111	237289100	1259	59.7698	4.81527	2.71186	T09
chr1	29191761	29193500	1004	59.8543	5.33383	2.7234	T09
chr1	202145781	202147400	589	59.2219	3.91148	2.78917	T09
chr1	174353931	174355590	834	59.3097	4.44486	2.80297	T09
chr1	2455561	2457240	1084	59.3185	5.22925	2.80528	T09
chr1	212828291	212831190	1014	58.7417	3.55589	2.91568	T09
chr1	20249911	20251121	629	59.0341	5.33383	2.91971	T09
chr1	226033191	226035151	1049	58.4821	4.22262	2.94345	T09
chr1	71519491	71520331	419	58.1288	4.70632	3.01659	T09
chr1	211786371	211788140	494	58.1775	3.80988	3.02572	T09
chr1	247593251	247594521	454	57.6291	3.09208	3.15018	T09
chr1	244481411	244481530	69	57.0846	1.5557	3.16901	T09
chr1	226305031	226307651	1144	57.106	3.12342	3.17572	T09
chr1	226041061	226042701	1084	56.7909	3.0479	3.23915	T09
chr1	17388861	17389041	54	56.4917	2.22243	3.24324	T09
chr1	14619661	14621040	919	56.8718	5.33383	3.26162	T09
chr1	76080191	76081580	764	56.4437	5.33383	3.29966	T09
chr1	151147441	151148791	844	56.0732	2.79391	3.5225	T09
chr1	61272801	61274280	844	56.1929	5.6554	3.56201	T09
chr1	172213571	172215440	979	56.2013	5.53138	3.57143	T09
chr1	23961051	23962790	864	55.8781	5.33383	3.6036	T09
chr1	18198961	18201070	1214	55.9644	4.88935	3.62694	T09
chr1	44585071	44586740	909	55.7221	5.03751	3.68957	T09
chr1	114697641	114698851	904	55.2422	3.29249	3.87454	T09
chr1	27070311	27072020	769	55.1411	3.6367	3.91198	T09
chr1	26033281	26034060	614	54.9242	4.10295	3.98792	T09
chr1	49331721	49333820	654	54.6985	2.96324	4.11695	T09
chr1	11850731	11851421	484	54.726	2.48912	4.12926	T09
chr1	160052721	160053861	489	54.7299	3.15442	4.13174	T09
chr1	153949231	153950311	634	54.7459	3.80988	4.13421	T09
chr1	159967731	159969530	694	54.7869	5.50316	4.14913	T09
chr1	26245831	26247620	764	54.3394	5.28578	4.16422	T09
chr1	32693021	32695240	1159	54.3986	5.55608	4.18879	T09
chr1	37889071	37890380	839	53.8157	5.92648	4.32309	T09
chr1	156624671	156626790	774	53.8483	3.80988	4.33048	T09
chr1	19724581	19725861	474	53.5903	3.85221	4.40848	T09
chr1	203597221	203599370	644	53.5161	2.45234	4.44444	T09
chr1	32479721	32481160	554	53.4593	4.62265	4.60344	T09
chr1	12081311	12083080	1194	53.1719	5.92648	4.61706	T09
chr1	21921971	21923230	824	52.3882	5.55608	4.76432	T09
chr1	94343211	94346020	1419	52.6669	3.1192	4.79666	T09
chr1	6074341	6075190	279	52.6393	5.6554	4.83871	T09
chr1	145561321	145562591	1044	52.0935	3.91148	4.84758	T09
chr1	244651521	244653110	459	52.0308	5.33383	4.85629	T09
chr2	9551	10800	559	246.152	14.4527	0	T09
chr2	9541	11410	569	178.026	10.6824	0	vehicle
chr2	406331	408390	1024	41.9592	3.43858	4.37657	vehicle
chr2	526421	528210	964	37.9592	3.86841	4.93062	vehicle
chr2	1309831	1311071	669	55.318	4.29823	1.89424	vehicle
chr2	1440911	1441630	464	39.1554	3.61956	4.7423	vehicle
chr2	1451431	1453180	604	75.6821	5.02703	0.690846	vehicle
chr2	1464191	1465151	554	47.3084	4.29823	3.18983	vehicle
chr2	1689191	1690170	489	61.7105	4.58478	1.2995	vehicle
chr2	2019271	2020271	479	45.2183	3.86841	3.56727	vehicle
chr2	2640641	2642440	684	55.373	5.15788	1.85991	vehicle
chr2	3140691	3142131	944	16.687	3.55589	8.85786	T09
chr2	3141081	3142001	519	38.8384	3.72513	4.86628	vehicle
chr2	3455501	3456721	489	40.3657	3.00876	4.5474	vehicle
chr2	3673571	3674621	544	78.7376	5.73097	0.823045	vehicle
chr2	3700661	3702230	924	43.9437	4.42104	3.96199	vehicle
chr2	3777911	3779281	764	63.31	5.91007	1.19803	vehicle
chr2	3966761	3967910	579	43.466	4.72805	4.12102	vehicle
chr2	6072381	6073960	579	52.5854	5.73097	2.42876	vehicle
chr2	6899631	6901091	864	42.0152	4.29823	4.35606	vehicle
chr2	7063451	7065760	1054	47.629	3.90748	3.11293	vehicle
chr2	8713011	8714591	984	21.6791	3.25956	8.85395	T09
chr2	8711881	8713981	844	73.6001	4.50291	0.601504	vehicle
chr2	8715211	8716070	204	29.9728	2.37059	8.54397	T09
chr2	8715511	8716671	874	48.2891	3.43858	3.02669	vehicle
chr2	8724381	8725430	479	52.944	4.1834	4.73908	T09
chr2	8723951	8725510	869	56.5593	6.06809	1.5873	vehicle
chr2	9077981	9079440	834	38.7853	2.84471	7.38547	T09
chr2	9077771	9080150	1679	48.5248	3.85964	3.00169	vehicle
chr2	9249121	9250700	1034	72.8886	3.03405	0.56899	vehicle
chr2	9339191	9341260	969	45.8835	4.29823	3.40426	vehicle
chr2	9913941	9914831	469	56.3638	5.5263	1.60813	vehicle
chr2	9917221	9918051	434	38.114	3.08591	4.90245	vehicle
chr2	10200091	10200590	459	73.6172	5.15788	0.603318	vehicle
chr2	10409311	10411790	979	101.082	5.92648	0	T09
chr2	10409771	10410121	24	36.8099	2.26223	5.10204	vehicle
chr2	10424061	10425611	1119	55.1853	4.47016	1.91406	vehicle
chr2	10537861	10538471	449	12.3348	1.48162	8.71435	T09
chr2	10537611	10539651	1214	42.531	3.43858	4.27895	vehicle
chr2	10546611	10547381	479	62.2652	5.25302	2.39282	T09
chr2	10546201	10547190	494	35.1186	3.15204	5.2869	vehicle
chr2	10665721	10666420	224	38.3282	4.04539	4.85671	vehicle
chr2	10689051	10690750	669	48.2386	5.15788	3.00521	vehicle
chr2	11051411	11052011	119	60.4977	3.90748	1.359	vehicle
chr2	11102011	11103061	484	42.7601	4.29823	4.21976	vehicle
chr2	11132621	11133880	464	40.4718	4.44486	7.08315	T09
chr2	11131731	11133770	1059	60.7524	4.72805	1.26728	vehicle
chr2	11146561	11147640	589	43.8553	5.05674	3.97292	vehicle
chr2	11263731	11265210	469	59.9242	3.71739	1.3079	vehicle
chr2	11514281	11515930	1154	38.2754	3.43858	4.85523	vehicle
chr2	11756681	11757980	804	42.0505	3.86841	4.36019	vehicle
chr2	11848121	11849540	424	52.0763	3.43858	2.42537	vehicle
chr2	14482001	14483430	464	46.5692	4.72805	3.28779	vehicle
chr2	16059031	16061120	1029	51.6519	6.28378	2.53088	vehicle
chr2	16099331	16100480	474	41.0634	5.73097	4.3706	vehicle
chr2	16401881	16403291	1034	59.5312	5.73097	1.33049	vehicle
chr2	17986781	17987890	374	45.3338	4.72805	3.51769	vehicle
chr2	18058791	18058950	49	53.5043	2.52837	2.19359	vehicle
chr2	20078161	20079311	979	56.516	3.78244	1.58323	vehicle
chr2	20082061	20083021	489	60.9769	4.43688	1.29032	vehicle
chr2	20340961	20342770	804	72.1338	4.64674	0.547196	vehicle
chr2	20384881	20386311	934	80.3861	5.25302	0.887574	T09
chr2	20385121	20386191	779	32.4133	3.90748	5.63609	vehicle
chr2	20646561	20648120	1064	77.9708	6.28378	0.785855	vehicle
chr2	20649201	20651270	1064	41.644	3.86841	4.35387	vehicle
chr2	20837521	20839510	1409	70.3641	4.01168	0.832342	vehicle
chr2	23925051	23926790	1249	31.7402	3.46916	8.48983	T09
chr2	23925091	23927110	809	39.0701	5.15788	4.72857	vehicle
chr2	25038051	25038811	594	41.3848	3.53972	4.37167	vehicle
chr2	25059391	25060620	459	47.079	3.43858	3.24647	vehicle
chr2	25382361	25385230	2024	45.6362	4.11135	3.43794	vehicle
chr2	25472981	25474610	494	81.2098	4.39865	0.722892	vehicle
chr2	25498841	25499721	554	51.8594	3.43858	2.47858	vehicle
chr2	25972171	25974020	459	46.4949	4.47016	3.26894	vehicle
chr2	26100181	26101411	904	68.4571	4.16798	0.931677	vehicle
chr2	26204101	26205590	444	55.8199	5.73097	1.76085	vehicle
chr2	26224391	26225901	884	60.8181	4.88935	2.54545	T09
chr2	26225101	26226790	764	35.2697	6.44735	5.27983	vehicle
chr2	26405111	26406010	449	44.8202	3.86841	3.7023	vehicle
chr2	26406381	26408071	1144	70.5109	5.5977	0.844391	vehicle
chr2	26538231	26539411	224	82.6136	5.56242	0.8	vehicle
chr2	26678481	26679791	504	34.5523	2.66692	7.97024	T09
chr2	26678131	26679870	584	55.5582	4.47016	1.80361	vehicle
chr2	26713501	26714180	189	57.315	4.29823	1.59599	vehicle
chr2	26739431	26740991	1194	46.6073	3.73759	3.29623	vehicle
chr2	26895531	26897060	734	42.0236	5.05674	4.35812	vehicle
chr2	26909971	26911001	759	45.0029	3.52675	3.63636	vehicle
chr2	26964131	26965770	504	43.1167	3.00876	4.21554	vehicle
chr2	26987931	26988630	219	33.6474	2.66692	7.93651	T09
chr2	26987331	26988990	934	39.5034	5.32162	4.67391	vehicle
chr2	27148961	27150830	1024	39.6162	4.29823	4.64384	vehicle
chr2	27273121	27273931	474	39.4789	3.55589	7.06656	T09
chr2	27272781	27273821	544	53.207	4.16798	2.20863	vehicle
chr2	27273941	27274871	419	62.9599	4.93873	2.32558	T09
chr2	27273831	27274751	219	38.1613	3.86841	4.90959	vehicle
chr2	27433671	27434731	519	53.5431	3.34307	2.19895	vehicle
chr2	27455131	27457490	1304	43.272	3.43858	4.19316	vehicle
chr2	27464861	27466241	864	93.764	6.33424	1.14286	vehicle
chr2	27577941	27579831	1064	67.1145	5.15788	1.01664	vehicle
chr2	27719491	27720440	474	40.8461	3.36383	4.51794	vehicle
chr2	28023121	28024020	449	50.0894	3.78244	2.77249	vehicle
chr2	28598521	28599950	479	38.0477	3.09473	4.93396	vehicle
chr2	28600821	28602940	1024	52.6411	2.57894	2.43823	vehicle
chr2	28612601	28615300	1499	67.5304	5.47048	0.958773	vehicle
chr2	28744181	28745730	609	41.6836	4.1263	4.34985	vehicle
chr2	28804461	28805131	479	63.3516	3.94005	1.19887	vehicle
chr2	28824391	28825691	1049	39.0977	3.09473	4.73295	vehicle
chr2	28827171	28828060	634	51.3207	3.86841	2.67411	vehicle
chr2	28850351	28851001	479	41.4612	3.36383	4.37443	vehicle
chr2	28916521	28916700	54	42.1094	1.71929	4.34507	vehicle
chr2	29245901	29247201	774	42.0091	3.00876	4.354	vehicle
chr2	29446901	29448780	1499	48.0728	3.00876	3.0388	vehicle
chr2	29502011	29503320	834	46.1576	4.58478	3.26446	vehicle
chr2	30144851	30146250	794	42.8794	4.29823	4.23404	vehicle
chr2	37355761	37357270	1014	42.7343	4.04539	4.2107	vehicle
chr2	38301161	38303640	1219	52.5124	4.38968	2.44924	vehicle
chr2	38391691	38393131	624	63.7203	5.32162	1.08538	vehicle
chr2	42286871	42288890	494	64.3893	5.45142	1.07692	vehicle
chr2	42567561	42569830	1869	42.2881	2.66692	6.80356	T09
chr2	42569051	42569321	179	45.4607	1.43274	3.44896	vehicle
chr2	42719351	42720781	884	71.0458	6.30407	0.877193	vehicle
chr2	43158061	43159920	1394	42.4028	5.73097	4.28248	vehicle
chr2	43245251	43246301	574	49.5896	4.91226	2.77632	vehicle
chr2	43275681	43277550	1374	49.5931	2.86549	2.77851	vehicle
chr2	43294821	43295861	554	50.091	4.42104	2.77325	vehicle
chr2	43354631	43355241	304	19.8024	1.77794	8.8026	T09
chr2	43354411	43355551	679	44.0349	3.43858	3.94027	vehicle
chr2	43379981	43381481	1134	74.6487	5.40349	0.648298	vehicle
chr2	43427861	43428630	294	48.678	4.07201	3.00733	vehicle
chr2	43436961	43438601	959	46.5232	4.81402	3.27939	vehicle
chr2	44221161	44223080	1259	65.8208	5.5877	1.0084	vehicle
chr2	45169191	45170750	1079	66.4589	3.76095	0.96831	vehicle
chr2	45192631	45193991	849	57.7618	4.29823	1.64551	vehicle
chr2	45294671	45296850	989	55.3656	4.29823	1.89798	vehicle
chr2	45337741	45338370	464	54.5711	4.58478	1.9094	vehicle
chr2	45368571	45369760	704	43.6862	6.28378	4.04858	vehicle
chr2	45869201	45871001	1414	47.379	3.82065	3.207	vehicle
chr2	45999981	46001600	199	43.0897	2.75087	4.2041	vehicle
chr2	46031061	46032340	484	48.0211	5.15788	3.07477	vehicle
chr2	46205531	46207781	1649	68.8749	2.78804	0.966703	vehicle
chr2	46212431	46214011	1044	44.0818	3.90748	3.9198	vehicle
chr2	46370461	46371881	929	95.4133	4.81402	0.625	vehicle
chr2	46525941	46527360	469	53.4597	4.29823	2.18522	vehicle
chr2	46723941	46725391	1004	41.4813	2.75087	4.36247	vehicle
chr2	47211751	47212671	444	87.9168	5.11141	0.769231	vehicle
chr2	47212681	47213751	484	68.3407	2.71467	0.915565	vehicle
chr2	47256451	47258301	1169	42.3666	3.43858	4.29309	vehicle
chr2	47262161	47263530	459	39.2583	4.72805	4.68353	vehicle
chr2	47266131	47267941	1309	52.3943	4.81402	2.42579	vehicle
chr2	47273831	47274540	214	50.5212	3.9028	5.32915	T09
chr2	47273321	47274611	494	62.8901	4.68898	1.16041	vehicle
chr2	47298661	47301330	1354	67.4754	4.26707	1.65517	T09
chr2	47299171	47300371	704	75.691	5.15788	0.693241	vehicle
chr2	47726001	47727230	489	41.5734	3.92981	4.34849	vehicle
chr2	47882331	47884200	864	49.5931	4.09355	2.77851	vehicle
chr2	53651571	53652970	494	28.8206	4.70632	8.65966	T09
chr2	53651391	53652940	704	68.4127	7.58511	0.92688	vehicle
chr2	55339031	55340441	469	42.153	2.77305	4.29253	vehicle
chr2	55843281	55844841	1039	43.8727	4.14854	6.37119	T09
chr2	55844261	55845271	529	48.7816	3.09473	3.00197	vehicle
chr2	55919861	55921340	1004	41.9397	4.83551	4.37038	vehicle
chr2	57255761	57256500	259	49.0838	4.55107	2.91897	vehicle
chr2	60814141	60815910	1309	39.9903	4.91226	4.60655	vehicle
chr2	61652361	61653391	494	42.5301	4.1263	4.27685	vehicle
chr2	61766021	61766830	319	38.8896	3.53972	4.77874	vehicle
chr2	62345371	62346750	489	41.8806	4.99149	4.34647	vehicle
chr2	62634451	62635631	279	58.4891	4.72805	1.58103	vehicle
chr2	62653411	62655310	854	38.6614	4.29823	4.84058	vehicle
chr2	65131901	65132920	389	45.9848	2.9757	3.36872	vehicle
chr2	66411341	66413470	1194	52.6403	3.86841	2.43744	vehicle
chr2	66530141	66532020	1044	58.7387	4.83551	1.55857	vehicle
chr2	67445461	67447240	849	51.8684	5.15788	2.48162	vehicle
chr2	68180771	68182610	964	47.8556	2.93538	3.12211	vehicle
chr2	68226271	68228160	949	74.5254	5.73097	0.644122	vehicle
chr2	68348701	68349361	469	57.0384	4.29823	1.60499	vehicle
chr2	68941861	68943031	839	18.0753	3.25956	8.84755	T09
chr2	68942001	68943071	569	50.5884	3.09473	2.7382	vehicle
chr2	69303961	69305870	614	40.2256	3.43858	4.57896	vehicle
chr2	69488811	69490810	894	48.2865	4.29823	3.02597	vehicle
chr2	69845141	69847140	784	100.01	7.58511	0	vehicle
chr2	70567881	70569700	999	39.532	3.78244	4.66857	vehicle
chr2	70745021	70745771	489	40.9443	4.29823	4.45765	vehicle
chr2	71127491	71128960	1079	19.8747	2.96324	8.76461	T09
chr2	71127441	71128901	954	40.565	3.50226	4.51182	vehicle
chr2	71161391	71163060	1224	48.2731	3.52675	3.02381	vehicle
chr2	71732141	71732811	84	46.2142	3.43858	3.28482	vehicle
chr2	71804001	71805330	464	42.6286	4.88935	6.69541	T09
chr2	71804071	71805211	644	49.2727	4.72805	2.86006	vehicle
chr2	72161911	72162571	479	39.5379	2.93538	4.65813	vehicle
chr2	72301751	72303370	1064	50.9261	6.28378	2.68495	vehicle
chr2	72369541	72371620	914	126.372	8.16892	0	vehicle
chr2	72373231	72374980	1059	57.6037	6.28378	1.62715	vehicle
chr2	72376281	72377051	459	12.0343	2.22243	8.65985	T09
chr2	72375711	72377071	764	51.9441	4.83551	2.46609	vehicle
chr2	73154441	73155731	834	51.5403	3.94005	2.54187	vehicle
chr2	73159081	73160480	644	40.1674	4.50291	4.59364	vehicle
chr2	73216181	73217811	1264	51.4153	3.09473	2.60818	vehicle
chr2	73459841	73461701	1299	53.0392	3.37116	2.31078	vehicle
chr2	74235731	74237231	964	43.6967	3.86841	4.05286	vehicle
chr2	74311691	74313550	1384	38.7044	4.07201	4.8433	vehicle
chr2	74516891	74518171	679	43.5407	4.02388	4.12515	vehicle
chr2	74605881	74608510	1259	86.9668	5.73097	1.08696	vehicle
chr2	74649001	74649910	454	53.598	4.14854	4.41341	T09
chr2	74648921	74650001	589	49.9557	6.30407	2.80323	vehicle
chr2	74650011	74651481	724	60.3363	5.5877	1.34379	vehicle
chr2	74692001	74692820	409	40.5221	4.39865	4.49942	vehicle
chr2	75937301	75938610	574	55.8116	6.75436	1.75941	vehicle
chr2	78202721	78204361	934	38.5816	4.72805	4.83209	vehicle
chr2	85645151	85646981	889	57.1396	4.00037	3.18246	T09
chr2	85645061	85647210	1114	83.7642	6.87717	0.872093	vehicle
chr2	85673781	85675210	489	39.9822	2.9757	4.60333	vehicle
chr2	85695251	85696810	1084	41.4572	4.29823	4.37242	vehicle
chr2	85731651	85732541	489	45.5396	3.15204	3.47291	vehicle
chr2	85924941	85927110	639	75.4992	5.32162	0.682594	vehicle
chr2	85994621	85995821	709	71.7224	5.73097	0.661376	vehicle
chr2	86000121	86000851	464	70.3098	4.29823	0.828402	vehicle
chr2	86320831	86322750	1154	51.0341	5.89472	2.67857	vehicle
chr2	88486501	88487611	494	38.555	3.78244	4.82776	vehicle
chr2	89063321	89065050	1244	47.202	6.28378	3.21936	vehicle
chr2	91777501	91778881	469	31.5827	3.1662	8.48312	T09
chr2	91776911	91778941	1644	46.4117	3.19297	3.29253	vehicle
chr2	95934891	95935050	64	71.1748	3.9676	0.757576	vehicle
chr2	95943071	95944141	659	47.2467	5.15788	3.20213	vehicle
chr2	95981801	95984021	924	72.9481	4.29823	0.571429	vehicle
chr2	95991751	95993211	789	57.7488	4.88935	3.17109	T09
chr2	95992031	95992811	604	39.6555	3.00876	4.65851	vehicle
chr2	95993221	95993510	194	48.7259	3.80988	5.58835	T09
chr2	95992821	95993741	394	50.2741	3.90748	2.77473	vehicle
chr2	96757561	96758250	569	58.0814	5.16177	3.15552	T09
chr2	96756601	96757931	814	55.4032	5.56242	1.82395	vehicle
chr2	96783781	96786040	589	94.1903	6.87717	0.581395	vehicle
chr2	96786911	96788770	484	73.8315	5.20998	0.620155	vehicle
chr2	97193811	97195031	714	50.8058	4.72805	2.66515	vehicle
chr2	97201051	97202081	494	42.5301	2.75087	4.27685	vehicle
chr2	97217091	97218960	934	43.9397	3.43858	3.96057	vehicle
chr2	97226901	97228481	854	40.4471	6.04076	4.50814	vehicle
chr2	97530311	97531071	324	42.4321	3.12599	4.27254	vehicle
chr2	97549571	97551021	474	23.8162	2.66692	8.96121	T09
chr2	97550111	97551021	439	58.3255	5.29013	1.55566	vehicle
chr2	97562881	97564790	904	61.2123	4.29823	1.3103	vehicle
chr2	97634501	97636811	1414	48.452	3.43858	2.99083	vehicle
chr2	98364401	98366710	1379	79.1961	5.15788	0.851064	vehicle
chr2	98377121	98378851	1049	50.4086	3.6842	2.74466	vehicle
chr2	99364501	99365701	1124	45.5447	2.53992	6.22084	T09
chr2	99364851	99366260	849	49.4397	3.27484	2.8527	vehicle
chr2	100106521	100108030	459	38.6992	4.72805	4.8408	vehicle
chr2	100395951	100397191	674	46.5265	3.78244	3.28078	vehicle
chr2	100854411	100856070	469	41.0643	3.90748	4.37126	vehicle
chr2	101257531	101259780	944	87.7574	5.05674	0.757576	vehicle
chr2	101554971	101556121	679	75.598	5.89472	0.689655	vehicle
chr2	101768591	101770480	1309	63.9351	6.91216	1.03781	vehicle
chr2	102092521	102094760	1459	40.5441	3.86841	4.5079	vehicle
chr2	102368041	102369540	1029	39.0603	4.72805	4.72233	vehicle
chr2	102622641	102623851	489	55.2584	3.72513	1.92837	vehicle
chr2	103314071	103314841	409	56.4092	4.50291	1.57447	vehicle
chr2	105274231	105275550	854	37.2803	4.83551	4.9994	vehicle
chr2	105411751	105414070	1144	54.8505	4.29823	1.91058	vehicle
chr2	105923831	105926110	1299	73.6517	4.88935	1.63934	T09
chr2	105924931	105926900	1054	41.9847	3.09473	4.35194	vehicle
chr2	106142331	106143360	224	49.363	3.00876	2.8777	vehicle
chr2	106388971	106391290	1024	49.5918	3.05652	2.77778	vehicle
chr2	106578621	106579390	294	46.0255	4.42104	3.31627	vehicle
chr2	111798891	111800400	489	52.4387	3.78244	2.43434	vehicle
chr2	111875281	111877450	1424	58.4385	3.55589	2.92758	T09
chr2	111876201	111876931	474	59.5687	5.37279	1.33476	vehicle
chr2	113238721	113239500	479	48.0686	3.61956	3.03738	vehicle
chr2	113481191	113483321	1929	50.6546	2.84471	5.31771	T09
chr2	113481581	113482361	464	70.7164	4.91226	0.854701	vehicle
chr2	113868781	113871200	1214	45.9992	3.30633	3.37285	vehicle
chr2	114025511	114026910	654	39.2762	2.06315	4.67703	vehicle
chr2	114611861	114612891	744	42.5301	3.09473	4.27685	vehicle
chr2	114739931	114741291	624	60.3361	3.86841	1.34303	vehicle
chr2	119626571	119628320	779	48.29	4.29823	3.02814	vehicle
chr2	119639041	119641590	1354	48.6088	4.47016	2.99489	vehicle
chr2	119724281	119725171	429	38.6805	4.11135	4.83704	vehicle
chr2	119738861	119740550	769	50.3274	4.11135	2.78621	vehicle
chr2	120222421	120224120	534	66.7546	5.73097	0.983021	vehicle
chr2	121019011	121021000	964	35.9489	3.55589	7.80681	T09
chr2	121018541	121020850	739	52.3518	4.01168	2.41653	vehicle
chr2	121034961	121036011	489	53.849	3.2003	4.33542	T09
chr2	121034421	121036371	1024	55.1515	3.78244	1.91182	vehicle
chr2	121234241	121236170	1229	55.5191	4.29823	1.80144	vehicle
chr2	121237721	121239680	744	48.8745	4.62265	5.54675	T09
chr2	121237891	121239351	934	49.7936	5.05674	2.77333	vehicle
chr2	121253321	121254600	449	54.3022	4.77581	1.98895	vehicle
chr2	121278341	121280110	549	47.5342	4.72805	3.18932	vehicle
chr2	121325951	121326651	539	50.7086	3.43858	2.67681	vehicle
chr2	121330961	121333141	1489	50.8407	3.43858	2.67121	vehicle
chr2	121336101	121336781	549	42.4637	2.78804	4.28363	vehicle
chr2	121337851	121339640	1024	31.269	2.37059	8.45948	T09
chr2	121337361	121338850	1284	40.7066	3.15204	4.49356	vehicle
chr2	121358001	121359820	934	46.4118	3.94005	3.29322	vehicle
chr2	121555921	121557360	479	46.7844	4.58478	3.30668	vehicle
chr2	121571491	121572781	454	48.2405	4.77581	3.00592	vehicle
chr2	121743881	121745281	939	44.8591	3.72513	3.68899	vehicle
chr2	122732181	122733670	469	49.0338	3.86841	2.90654	vehicle
chr2	122888101	122889810	774	53.232	5.15788	2.21616	vehicle
chr2	127333321	127335010	874	40.3386	4.1263	4.54221	vehicle
chr2	127649191	127650280	594	52.9418	6.74393	4.73656	T09
chr2	127649281	127650120	444	55.873	3.43858	1.76591	vehicle
chr2	127730441	127731630	479	55.4546	3.61956	1.83048	vehicle
chr2	127837761	127838891	214	52.5119	2.86549	2.44845	vehicle
chr2	127894371	127895260	444	43.0104	4.50291	4.23057	vehicle
chr2	127934161	127935081	814	42.3817	2.24256	4.29379	vehicle
chr2	128177891	128179030	439	59.8217	4.58478	1.30081	vehicle
chr2	128392051	128393870	889	50.3129	3.86841	2.78314	vehicle
chr2	128398331	128399631	774	58.3676	4.47016	1.56479	vehicle
chr2	128428771	128429760	709	51.5399	3.86841	2.54035	vehicle
chr2	129192001	129193231	729	47.0285	3.78244	3.25418	vehicle
chr2	129251241	129252381	644	43.8783	4.72805	3.96004	vehicle
chr2	129375301	129376931	619	61.9623	4.58478	1.25786	vehicle
chr2	129548831	129550790	1469	61.3709	5.02703	2.33645	T09
chr2	129548721	129551071	1424	69.9443	6.91216	0.924855	vehicle
chr2	130650171	130650270	49	46.6209	1.47368	3.29764	vehicle
chr2	131130691	131131640	474	45.0499	4.55883	6.18619	T09
chr2	131130741	131131551	424	45.0371	3.52675	3.64473	vehicle
chr2	131131561	131131771	54	72.4809	2.26223	0.556328	vehicle
chr2	131577081	131578860	484	56.7454	3.86841	1.6115	vehicle
chr2	133319081	133320970	994	40.9391	3.78244	4.45434	vehicle
chr2	135474141	135476200	1264	68.3478	3.53972	0.919305	vehicle
chr2	136927311	136929250	674	41.5939	3.00876	4.35586	vehicle
chr2	137003531	137004960	489	40.1007	5.01471	7.09996	T09
chr2	137003481	137004381	449	45.9975	5.73097	3.37216	vehicle
chr2	137132951	137134200	474	39.4715	3.15204	4.66062	vehicle
chr2	137561311	137562700	904	62.4022	5.37279	1.30208	vehicle
chr2	149956961	149958680	754	41.7784	4.40844	4.3573	vehicle
chr2	150966261	150967650	909	45.3531	3.6842	3.48473	vehicle
chr2	153735171	153736490	839	47.036	4.39819	3.25561	vehicle
chr2	161076771	161079650	1774	48.8101	3.43858	2.96516	vehicle
chr2	162279421	162281190	1024	44.8784	4.77581	3.69388	vehicle
chr2	170597911	170599660	984	47.3173	5.89472	3.19553	vehicle
chr2	170997881	170999100	434	58.9948	4.42104	1.48414	vehicle
chr2	172864571	172865361	484	47.092	2.57894	3.22795	vehicle
chr2	174022661	174024650	974	43.2371	2.71467	4.18238	vehicle
chr2	175190231	175191881	1009	58.1456	5.14668	3.02115	T09
chr2	175190881	175192680	924	7.51843	1.9342	5.47293	vehicle
chr2	175206321	175207101	254	45.6119	3.86841	3.49232	vehicle
chr2	175639941	175641980	984	50.9108	4.68898	2.68341	vehicle
chr2	176903091	176904420	469	39.1617	5.56242	4.73153	vehicle
chr2	176970851	176972620	539	56.4796	5.15788	1.58052	vehicle
chr2	177022641	177024210	759	45.7746	4.29823	3.4052	vehicle
chr2	178077281	178078740	849	44.3079	5.5461	3.79538	vehicle
chr2	182546091	182548170	939	62.8022	3.78244	1.1471	vehicle
chr2	182756431	182758020	494	56.4468	4.50291	1.57648	vehicle
chr2	191271791	191273660	669	39.3715	3.19868	4.69844	vehicle
chr2	191634291	191635241	469	61.3201	6.28378	1.32371	vehicle
chr2	191878911	191880091	694	58.4891	5.15788	1.58103	vehicle
chr2	197035771	197036510	334	48.1354	4.29823	3.02746	vehicle
chr2	198758171	198760090	954	62.5768	5.91007	1.18969	vehicle
chr2	200775431	200777220	1024	50.4397	5.16177	5.34998	T09
chr2	200775561	200776931	869	59.2806	6.65533	1.3577	vehicle
chr2	201194621	201195171	44	54.9646	3.03405	1.88607	vehicle
chr2	202185761	202187190	524	41.7405	3.43858	4.35929	vehicle
chr2	202832911	202834291	899	69.0059	5.37279	0.974026	vehicle
chr2	202896461	202898510	954	38.1643	4.29823	4.91268	vehicle
chr2	202975841	202977160	634	40.4275	2.31443	4.51604	vehicle
chr2	203036791	203038130	844	51.5387	4.77581	2.53959	vehicle
chr2	204713511	204715170	609	47.0299	3.00876	3.25489	vehicle
chr2	206653581	206654700	479	40.8607	3.52675	4.52061	vehicle
chr2	207153371	207155110	934	57.6123	6.30407	1.62942	vehicle
chr2	209117991	209119541	979	48.0189	4.77581	3.07406	vehicle
chr2	210838251	210839860	739	49.0623	3.71739	2.91531	vehicle
chr2	216046231	216048260	764	47.241	4.72805	3.22365	vehicle
chr2	217203601	217205840	839	88.2118	6.06809	0.787402	vehicle
chr2	217236591	217238270	604	44.8999	3.43858	3.66085	vehicle
chr2	217521911	217522801	444	51.2613	5.15788	2.69242	vehicle
chr2	217746881	217748690	1109	41.5998	3.43858	4.35854	vehicle
chr2	218341261	218341971	494	44.485	2.69693	3.76274	vehicle
chr2	218700531	218701651	584	44.8109	3.43858	3.69951	vehicle
chr2	218709471	218711470	679	42.7751	3.36383	4.20948	vehicle
chr2	218758591	218760950	839	42.0853	4.29823	4.35402	vehicle
chr2	218839081	218840111	749	50.6887	6.10072	2.67154	vehicle
chr2	218861481	218862691	374	55.22	4.55107	1.92232	vehicle
chr2	218871761	218873710	834	42.4731	5.56242	4.29129	vehicle
chr2	218895291	218896161	579	38.2174	2.70175	4.90048	vehicle
chr2	219027081	219029330	1534	44.3007	3.43858	3.81232	vehicle
chr2	219125861	219127191	1104	67.3472	2.52837	0.938086	vehicle
chr2	219231761	219233400	489	47.8095	4.72805	3.13509	vehicle
chr2	219258551	219260331	1284	53.7077	3.09473	2.15853	vehicle
chr2	219263171	219265031	919	53.171	5.40349	2.2019	vehicle
chr2	219293071	219294781	1229	48.3835	4.9769	3.0012	vehicle
chr2	219563241	219564041	604	69.4486	3.09473	0.892857	vehicle
chr2	219717731	219719641	1364	61.1701	4.29823	1.30255	vehicle
chr2	219731291	219733321	1594	95.7417	5.33383	1.11732	T09
chr2	219732061	219732920	454	80.9742	5.5263	0.717703	vehicle
chr2	219747481	219747710	134	43.4661	1.43274	4.12246	vehicle
chr2	219850941	219852750	1019	72.0407	6.87717	0.54054	vehicle
chr2	219858071	219858251	59	41.4859	2.68639	4.3638	vehicle
chr2	219878801	219880830	1289	44.5658	4.55107	3.76094	vehicle
chr2	219885191	219886811	544	42.5258	3.51673	4.27615	vehicle
chr2	220084101	220085051	459	48.6644	5.89472	3.0044	vehicle
chr2	220294671	220296280	714	44.2348	5.15788	3.86579	vehicle
chr2	220323291	220324241	519	58.081	3.78244	1.63305	vehicle
chr2	220361981	220363311	814	44.3184	5.56242	3.80026	vehicle
chr2	220406531	220407251	459	46.3997	3.2003	6.15942	T09
chr2	220405271	220407010	714	48.2565	4.11135	3.01376	vehicle
chr2	220431251	220432800	1024	67.1207	4.84894	1.87919	T09
chr2	220431691	220433970	1279	56.2734	3.86841	1.63659	vehicle
chr2	220501261	220502551	1179	69.9457	3.43858	0.925926	vehicle
chr2	222435811	222436650	359	61.287	4.99149	1.32132	vehicle
chr2	224809531	224809731	44	63.6011	2.40701	1.14613	vehicle
chr2	226372731	226374550	679	55.0958	5.15788	1.90365	vehicle
chr2	228092261	228094310	834	39.2203	3.43858	4.68875	vehicle
chr2	228303031	228304660	1139	43.486	3.86841	4.10935	vehicle
chr2	230931631	230934140	1349	94.018	6.44735	0.578035	vehicle
chr2	231532401	231533561	674	25.8341	2.88916	8.96787	T09
chr2	231532231	231533751	564	70.4025	4.01168	0.837321	vehicle
chr2	231547091	231548581	659	39.3884	3.86841	4.70477	vehicle
chr2	231554641	231556481	1414	42.7405	3.78244	4.2114	vehicle
chr2	231771811	231774431	1364	52.9711	3.2003	4.69584	T09
chr2	231772131	231774140	794	61.9783	5.15788	1.26024	vehicle
chr2	231788551	231790501	824	61.5405	3.9676	1.34474	vehicle
chr2	232235451	232236350	449	66.5074	5.73097	0.970874	vehicle
chr2	232347491	232349250	1094	53.5494	5.92859	2.20126	vehicle
chr2	232476731	232478291	1164	73.0361	5.11141	0.574713	vehicle
chr2	232551051	232552031	779	53.9156	4.00037	4.3628	T09
chr2	232551471	232552331	439	36.4354	3.09473	5.15265	vehicle
chr2	232552041	232552830	354	22.187	2.48912	8.88741	T09
chr2	232552341	232553850	149	43.3467	5.15788	4.15517	vehicle
chr2	232578031	232579331	904	48.3636	4.47016	2.99329	vehicle
chr2	233723311	233723991	474	39.3329	3.86841	4.68771	vehicle
chr2	233748921	233750590	469	48.1229	4.20271	3.02675	vehicle
chr2	234059621	234061500	949	39.6034	2.84471	7.08645	T09
chr2	234060411	234061541	794	49.7734	4.29823	2.7689	vehicle
chr2	234343211	234345571	1789	53.4525	3.55589	4.60089	T09
chr2	234343891	234347080	914	88.4706	4.58478	0.823045	vehicle
chr2	234686911	234687030	64	45.8051	1.71929	3.38983	vehicle
chr2	235323111	235325020	639	46.9927	6.01752	3.26898	vehicle
chr2	235403881	235405940	849	50.641	5.5877	2.69209	vehicle
chr2	236431381	236433140	1244	59.1215	5.56242	1.39104	vehicle
chr2	236530881	236532370	1009	49.0338	3.86841	2.90654	vehicle
chr2	236802871	236803040	149	40.2311	1.22807	4.58481	vehicle
chr2	236846991	236847671	464	60.11	3.43858	1.3245	vehicle
chr2	237248611	237250320	979	39.5857	2.75087	4.66293	vehicle
chr2	237513421	237514331	634	67.5456	4.13904	0.960615	vehicle
chr2	237527361	237529830	1429	58.7459	3.90748	1.56093	vehicle
chr2	237652231	237654100	824	39.6162	4.29823	4.64384	vehicle
chr2	237812271	237813100	494	40.6133	2.86549	4.51172	vehicle
chr2	238036481	238038771	1239	14.8038	2.37059	8.87368	T09
chr2	238038251	238039101	484	59.488	2.70175	1.32556	vehicle
chr2	238163891	238165770	864	35.6526	3.6367	7.9293	T09
chr2	238164281	238165391	644	49.426	4.58478	2.84974	vehicle
chr2	238209501	238210501	469	44.5756	4.20271	3.76234	vehicle
chr2	238413161	238414351	474	46.8567	5.15788	3.28261	vehicle
chr2	238448491	238450190	669	55.1386	4.72805	1.90884	vehicle
chr2	238472861	238474651	1039	55.4985	4.58478	1.79641	vehicle
chr2	238536401	238538021	814	56.7929	4.61274	1.61572	vehicle
chr2	238615971	238618590	1744	46.2936	4.81402	3.28658	vehicle
chr2	238802691	238804190	1009	44.6108	4.01168	3.76936	vehicle
chr2	238947951	238949750	824	50.4373	4.42104	2.74695	vehicle
chr2	238991071	238991760	574	10.2337	1.42236	8.57446	T09
chr2	238989671	238991550	1084	38.8586	3.73759	4.79801	vehicle
chr2	239069471	239070940	534	40.6864	3.43858	4.48962	vehicle
chr2	239074461	239075351	479	62.3253	4.1263	1.29702	vehicle
chr2	239144661	239146550	804	22.1188	2.96324	8.86454	T09
chr2	239144661	239146790	1244	61.9637	5.5877	1.25865	vehicle
chr2	239160231	239160560	89	50.3598	4.04539	2.79237	vehicle
chr2	239195191	239197561	1199	27.7135	3.0479	8.65374	T09
chr2	239196381	239197651	494	42.9599	3.12599	4.22748	vehicle
chr2	239197571	239198101	409	24.3756	2.48912	8.95236	T09
chr2	239197661	239197861	29	42.7228	2.57894	4.20653	vehicle
chr2	239316571	239317451	354	49.7093	3.25272	2.74914	vehicle
chr2	239333001	239333721	584	61.8536	3.88227	1.31168	vehicle
chr2	239335331	239337370	964	47.3631	5.73097	3.20054	vehicle
chr2	239432591	239433241	259	46.462	3.35472	3.30438	vehicle
chr2	239725241	239726601	649	50.1969	4.47016	2.78993	vehicle
chr2	239849361	239850511	574	46.8417	5.15788	3.27549	vehicle
chr2	239901221	239902510	654	40.0401	6.28378	4.60868	vehicle
chr2	239982111	239983870	774	46.0807	4.68898	3.30731	vehicle
chr2	239989341	239989840	354	56.7185	2.86549	1.608	vehicle
chr2	240057881	240058761	649	40.1261	3.86841	4.58005	vehicle
chr2	240160541	240162510	494	49.3562	4.72805	2.87548	vehicle
chr2	240187461	240188591	554	14.1733	2.79391	8.89055	T09
chr2	240187531	240188321	549	48.5646	3.19297	3.01044	vehicle
chr2	240291981	240293531	1264	41.6428	2.75087	4.35252	vehicle
chr2	240307671	240309131	544	66.8168	6.06809	0.99278	vehicle
chr2	240387271	240388981	764	44.993	3.36383	3.6315	vehicle
chr2	240405691	240407310	444	56.5688	3.43858	1.59208	vehicle
chr2	240421001	240421951	484	62.5831	4.01168	1.19126	vehicle
chr2	240492271	240492560	204	50.1021	3.08591	2.77551	vehicle
chr2	240509551	240510440	249	77.5564	3.43858	0.770713	vehicle
chr2	240604571	240605451	424	37.9633	4.29823	4.93185	vehicle
chr2	240644991	240646201	739	62.7217	4.58478	1.13865	vehicle
chr2	240713121	240715290	764	51.2233	4.72805	2.68535	vehicle
chr2	241076351	241077581	709	62.4647	3.09473	1.30976	vehicle
chr2	241198701	241200560	984	48.0514	5.15788	3.03526	vehicle
chr2	241258511	241259980	489	40.1655	3.43858	4.59234	vehicle
chr2	241377341	241378900	434	56.1616	4.72805	1.70691	vehicle
chr2	241393201	241394171	664	46.6449	4.39865	3.30118	vehicle
chr2	241508051	241510000	1334	52.4982	4.00037	4.82546	T09
chr2	241508011	241510400	1424	36.3503	3.86841	5.19539	vehicle
chr2	241518371	241520261	1224	64.7565	4.88935	2.11765	T09
chr2	241518991	241519501	304	34.7443	2.29239	5.31991	vehicle
chr2	241530201	241532220	814	105.82	5.15788	0	vehicle
chr2	241544311	241545181	479	63.8249	3.78244	1.0279	vehicle
chr2	241584871	241585761	634	54.7015	4.50291	1.88964	vehicle
chr2	241720501	241722040	1109	54.1362	5.73097	2.04305	vehicle
chr2	241794881	241796740	844	34.9228	4.2332	7.99938	T09
chr2	241794571	241796150	634	40.7265	4.29823	4.49685	vehicle
chr2	242020911	242022261	804	39.5719	3.90748	4.65593	vehicle
chr2	242047161	242049370	1189	84.8962	6.14033	0.952381	vehicle
chr2	242138281	242140030	454	48.29	4.29823	3.02814	vehicle
chr2	242353591	242355340	1059	46.2993	2.40701	3.28934	vehicle
chr2	242430011	242430210	159	46.6548	2.14912	3.30472	vehicle
chr2	242604371	242605961	869	8.79537	2.28593	8.49477	T09
chr2	242604751	242605941	874	47.7405	5.37279	3.1386	vehicle
chr2	242605971	242606900	464	59.4103	6.51913	2.73632	T09
chr2	242605951	242606540	129	26.3165	3.12599	5.73716	vehicle
chr2	242743931	242745010	559	61.4226	6.28378	1.33091	vehicle
chr2	242750281	242751020	244	74.9787	6.28378	0.661157	vehicle
chr2	242794371	242795311	689	54.816	5.02703	1.90404	vehicle
chr2	242814301	242814930	489	66.7851	3.77027	0.985663	vehicle
chr2	242925331	242926291	474	46.3904	3.09473	3.28836	vehicle
chr2	89156271	89157701	704	955.964	16.1793	0	T09
chr2	70314091	70316980	1674	97.8098	4.78677	0.617284	T09
chr2	99199541	99201820	874	78.5766	5.75217	0.8	T09
chr2	89159831	89161380	584	79.5679	3.46916	0.840336	T09
chr2	131555901	131556891	444	79.6428	6.74393	0.842697	T09
chr2	113925951	113926000	34	80.629	1.52395	0.903614	T09
chr2	38794601	38795791	484	80.669	7.75001	0.906344	T09
chr2	131127381	131128551	569	80.8306	5.92648	0.911854	T09
chr2	233348691	233350440	879	82.0784	6.91216	0.974026	T09
chr2	98271931	98274450	1219	92.4796	5.6554	0.985222	T09
chr2	239061661	239063941	1589	84.1135	5.02703	1.03806	T09
chr2	220150101	220151890	1014	86.7191	4.39865	1.18577	T09
chr2	27277861	27279431	1024	76.2952	5.07984	1.43885	T09
chr2	25544851	25546821	1294	73.3424	6.06117	1.6	T09
chr2	45007071	45007200	89	75.5423	3.44118	1.62791	T09
chr2	96953751	96954601	354	70.3827	3.70405	1.65017	T09
chr2	42326481	42328670	1319	73.8246	7.45589	1.6632	T09
chr2	136872141	136873741	959	67.589	4.6671	1.66898	T09
chr2	45343471	45344571	539	67.6802	4.62265	1.68303	T09
chr2	100479781	100482580	1904	74.1592	5.78866	1.70213	T09
chr2	232196891	232198730	1549	74.1865	5.00047	1.70576	T09
chr2	73441301	73442830	529	72.6202	5.16177	1.72414	T09
chr2	110270461	110272500	1459	71.0622	4.74118	1.72712	T09
chr2	98276381	98278280	654	69.5832	5.33383	1.73228	T09
chr2	68622941	68623621	294	72.7668	6.66729	1.7341	T09
chr2	54557551	54559250	579	69.7918	6.2751	1.75719	T09
chr2	16945211	16946750	1454	73.0493	3.95099	1.77515	T09
chr2	235773561	235775610	899	75.4044	6.28378	1.84332	T09
chr2	424791	426510	1244	66.4866	5.33383	2.06452	T09
chr2	113483331	113483941	419	66.5031	3.1114	2.06986	T09
chr2	9909131	9910700	844	64.7015	4.39865	2.11268	T09
chr2	23347021	23348910	984	61.2752	3.02629	2.31696	T09
chr2	232325791	232327151	714	61.7932	3.85221	2.31884	T09
chr2	10384571	10387030	1349	61.9687	5.07984	2.34604	T09
chr2	27257401	27259470	1079	63.9027	6.06117	2.35955	T09
chr2	124452561	124454161	1414	62.6865	5.22925	2.37849	T09
chr2	98262931	98264651	1394	60.8134	3.62846	2.54083	T09
chr2	26986481	26987921	999	60.2814	4.44486	2.62238	T09
chr2	28587711	28589121	759	60.1579	4.00037	2.68398	T09
chr2	105653401	105655050	574	59.7552	4.88935	2.70499	T09
chr2	131103881	131105021	514	59.423	3.91148	2.74314	T09
chr2	90484851	90486040	554	59.2785	5.33383	2.79835	T09
chr2	106103121	106104780	664	58.6851	4.44486	2.90196	T09
chr2	85115721	85117350	554	57.4627	6.42035	3.10469	T09
chr2	96873641	96874981	484	58.0449	5.33383	3.13667	T09
chr2	114735711	114737070	614	57.1097	4.00037	3.17797	T09
chr2	8651811	8651891	34	57.8035	1.77794	3.19228	T09
chr2	62114461	62116600	1104	57.2018	5.41113	3.19829	T09
chr2	8764271	8765491	704	56.7143	3.66047	3.22581	T09
chr2	65772051	65773930	789	56.8204	5.22925	3.24362	T09
chr2	71845021	71846690	699	56.8529	3.55589	3.25035	T09
chr2	85132611	85134071	1059	56.8625	3.40457	3.2571	T09
chr2	241926311	241926931	449	56.6639	5.33383	3.28093	T09
chr2	232319441	232320801	984	56.3953	3.6785	3.28859	T09
chr2	239869711	239871521	419	56.4041	3.41912	3.29301	T09
chr2	159588701	159590750	1029	56.2907	5.20374	3.4	T09
chr2	120995701	120997570	854	56.1202	4.44486	3.54098	T09
chr2	232738221	232740370	1219	56.1804	5.92648	3.55497	T09
chr2	96062911	96064181	774	55.5174	7.11178	3.64322	T09
chr2	121425981	121428350	1594	55.4643	4.6788	3.69443	T09
chr2	242882361	242884110	1509	55.465	3.1114	3.69674	T09
chr2	220041271	220042871	1109	55.4319	6.66729	3.74766	T09
chr2	6932771	6934680	994	55.1529	3.80988	3.91437	T09
chr2	9529841	9530991	664	55.211	5.76631	3.92879	T09
chr2	240290211	240291601	714	54.6059	4.84894	4.10226	T09
chr2	64862751	64864591	784	54.687	4.59813	4.11449	T09
chr2	3622441	3624010	504	54.7226	4.84894	4.12433	T09
chr2	12260991	12262670	854	54.7629	4.07446	4.13917	T09
chr2	182271071	182272730	929	54.1646	4.88935	4.29483	T09
chr2	118697821	118700081	1304	53.7956	4.9617	4.31573	T09
chr2	73493091	73495010	1014	53.3499	6.51913	4.61792	T09
chr2	233432341	233433781	574	53.4099	4.26707	4.64345	T09
chr2	218797241	218799051	1269	53.0168	4.44486	4.65739	T09
chr2	172077481	172078260	564	52.3979	4.01471	4.774	T09
chr2	190407921	190408251	134	52.4268	2.96324	4.79103	T09
chr2	25462451	25464640	1114	52.5563	3.55589	4.80124	T09
chr2	121244291	121246581	1709	52.4594	3.25956	4.80327	T09
chr2	239149571	239151591	974	52.7047	3.95099	4.80669	T09
chr2	44223001	44223851	459	52.5855	5.02703	4.81117	T09
chr2	62636911	62638051	659	52.5436	4.54823	4.84037	T09
chr2	62384971	62385230	249	51.9814	2.00019	4.89372	T09
chr2	46252021	46253920	809	51.9103	6.30883	4.92368	T09
chr2	45200361	45201270	419	51.9189	4.44486	4.92854	T09
chr3	4832501	4834541	1364	64.574	4.47016	0.936037	vehicle
chr3	5019131	5020670	1059	31.8622	3.64706	8.39344	T09
chr3	5018391	5021020	1164	62.2171	3.82065	1.28617	vehicle
chr3	5229971	5230770	304	47.0979	3.66047	5.87219	T09
chr3	5229721	5231510	1099	56.328	3.43858	1.64349	vehicle
chr3	6325191	6326090	269	64.2621	4.39865	1.0598	vehicle
chr3	8667631	8668611	439	58.0818	4.72805	1.63383	vehicle
chr3	8670131	8671860	974	48.8195	3.19868	2.96736	vehicle
chr3	8689861	8690541	499	49.0232	3.25272	2.93013	vehicle
chr3	9028071	9029550	789	54.5859	2.57894	1.91011	vehicle
chr3	9735921	9737970	1199	56.863	4.64674	1.6221	vehicle
chr3	9810001	9812470	734	67.6337	4.72805	0.966184	vehicle
chr3	9852061	9853510	489	33.5167	4.00037	7.97766	T09
chr3	9852451	9853051	489	47.4409	3.09473	3.17353	vehicle
chr3	9949411	9950440	539	61.9708	3.76095	1.25945	vehicle
chr3	9985091	9986510	384	65.2606	6.30407	0.969305	vehicle
chr3	10240441	10242180	494	53.0902	4.39819	2.32011	vehicle
chr3	10376301	10378150	979	44.0068	2.61631	3.95399	vehicle
chr3	10491181	10492251	579	52.1558	3.24395	2.37723	vehicle
chr3	10547841	10549831	1514	49.5633	3.27484	2.82501	vehicle
chr3	10781851	10783630	1314	45.3206	3.12599	3.51288	vehicle
chr3	10887271	10887901	59	55.6284	4.11135	1.77134	vehicle
chr3	11226661	11228150	524	49.0338	4.29823	2.90654	vehicle
chr3	11777331	11778900	494	41.0901	4.72805	4.37453	vehicle
chr3	11939671	11941340	654	54.7213	5.73097	1.89394	vehicle
chr3	12043711	12045720	1074	39.3769	3.86841	4.6997	vehicle
chr3	12517041	12518750	479	42.2194	4.29823	4.26927	vehicle
chr3	12741461	12742471	469	40.8947	5.73097	4.4553	vehicle
chr3	12846911	12847821	414	37.8937	4.99149	4.92289	vehicle
chr3	12859791	12860691	484	15.3225	1.52395	8.84494	T09
chr3	12858731	12860350	459	53.5322	4.29823	2.19512	vehicle
chr3	12950141	12951890	1164	48.29	3.00876	3.02814	vehicle
chr3	13024681	13025361	354	39.3329	4.29823	4.68771	vehicle
chr3	13049071	13050321	714	43.6967	4.29823	4.05286	vehicle
chr3	13105271	13106941	1164	60.1313	5.42934	1.32743	vehicle
chr3	13154641	13156150	954	73.568	4.52445	0.5997	vehicle
chr3	13248361	13249920	659	46.1105	4.44486	6.12508	T09
chr3	13247731	13249240	814	49.6853	5.15788	2.74479	vehicle
chr3	13322711	13324511	884	55.7681	5.6554	1.79519	vehicle
chr3	13326451	13327341	629	39.6237	2.57894	4.65084	vehicle
chr3	13368041	13370330	994	63.399	5.77832	2.28509	T09
chr3	13369371	13370821	494	27.5441	3.12599	5.73736	vehicle
chr3	13379191	13380531	824	43.9179	3.35472	3.94925	vehicle
chr3	13393881	13395131	484	43.7333	4.01168	4.06648	vehicle
chr3	13496091	13496961	569	47.3858	5.15788	3.20844	vehicle
chr3	13545111	13546611	1099	53.7043	3.88227	2.15776	vehicle
chr3	13573591	13575320	574	49.0587	4.72805	2.91311	vehicle
chr3	13730151	13732200	814	75.4651	5.15788	0.677966	vehicle
chr3	13854801	13856790	1029	39.9977	3.43858	4.60784	vehicle
chr3	13872351	13873350	514	47.901	3.16712	3.10473	vehicle
chr3	14192811	14193701	639	35.5799	3.1114	7.93804	T09
chr3	14192691	14195200	1184	39.0779	3.43858	4.73044	vehicle
chr3	14344181	14345171	489	73.2671	4.09355	0.587372	vehicle
chr3	14347001	14348500	984	78.5384	5.73097	0.811359	vehicle
chr3	14403151	14403650	334	25.8528	2.60187	8.97386	T09
chr3	14402841	14404461	739	40.9007	3.6842	4.45596	vehicle
chr3	14442651	14444181	1024	46.4838	3.76104	6.19381	T09
chr3	14442731	14444411	984	42.199	3.30633	4.27842	vehicle
chr3	14463331	14465470	1224	70.7154	3.82065	0.853658	vehicle
chr3	14473361	14474160	499	39.8167	3.78244	4.60472	vehicle
chr3	14476171	14476961	244	57.6272	3.78244	1.63094	vehicle
chr3	14494631	14495241	494	44.0773	3.9028	6.36746	T09
chr3	14494241	14496140	1244	67.6168	4.50291	0.965251	vehicle
chr3	14519671	14521801	1739	44.692	3.15204	3.73078	vehicle
chr3	14551421	14552480	464	42.3347	3.43858	4.28479	vehicle
chr3	14554501	14556680	874	107.488	7.54054	0	vehicle
chr3	14683261	14684421	654	40.6277	3.73759	4.48718	vehicle
chr3	14724071	14725770	879	52.3551	4.29823	2.41807	vehicle
chr3	14925431	14926300	394	39.5423	5.25339	4.66131	vehicle
chr3	15092451	15093751	784	41.4204	3.22367	4.36375	vehicle
chr3	15106011	15106781	279	73.6391	5.55608	1.63265	T09
chr3	15105881	15107130	759	49.2875	4.16798	2.86445	vehicle
chr3	15958621	15959980	524	44.5209	3.86841	3.75116	vehicle
chr3	16020471	16021990	484	41.1346	3.58186	4.36937	vehicle
chr3	16509941	16511561	1164	84.2296	6.70943	0.898204	vehicle
chr3	16539321	16541461	1674	51.0972	3.19868	2.66667	vehicle
chr3	16584621	16587030	1074	51.783	4.72805	2.46201	vehicle
chr3	23031301	23032021	494	57.5327	3.12599	1.62112	vehicle
chr3	30689641	30691151	844	39.7844	2.86549	4.59388	vehicle
chr3	31125131	31127240	1134	40.4071	4.29823	4.53372	vehicle
chr3	31721471	31722471	489	43.4205	3.36383	4.12193	vehicle
chr3	32278231	32279531	1084	37.9886	3.37116	4.9162	vehicle
chr3	33089411	33090920	569	43.3491	5.50174	4.15589	vehicle
chr3	33162091	33163840	1269	49.7687	3.88227	2.76669	vehicle
chr3	35233071	35234950	489	69.7869	5.29013	0.909091	vehicle
chr3	37427321	37428801	1134	46.4781	4.88935	6.18762	T09
chr3	37427281	37428641	989	39.6055	3.43858	4.65562	vehicle
chr3	37457071	37458480	524	48.1714	4.68898	3.03529	vehicle
chr3	38039091	38040850	599	39.4829	3.85221	7.07673	T09
chr3	38038331	38040200	494	40.236	3.72513	4.59002	vehicle
chr3	38044471	38045861	619	41.1447	3.43858	4.37397	vehicle
chr3	38205461	38207220	1264	53.8552	4.55107	2.14746	vehicle
chr3	39137831	39139601	969	44.1598	3.43858	3.90483	vehicle
chr3	39141471	39143251	1269	39.5932	3.94005	4.66548	vehicle
chr3	39182461	39183461	494	49.367	3.43858	2.88214	vehicle
chr3	39187201	39188841	1134	45.1171	4.88935	6.21605	T09
chr3	39187641	39189011	724	39.2199	4.29823	4.68813	vehicle
chr3	39193241	39194231	484	56.5717	5.07984	3.26087	T09
chr3	39193101	39193770	314	22.509	2.51604	5.80415	vehicle
chr3	39247061	39248760	629	38.4699	4.29823	4.83418	vehicle
chr3	40653941	40655250	474	48.4097	5.91007	3.00698	vehicle
chr3	40661991	40663650	1164	82.0256	4.77581	0.761421	vehicle
chr3	41290141	41291041	424	46.8502	3.26073	3.28047	vehicle
chr3	41304151	41305630	674	39.7934	4.29823	4.59834	vehicle
chr3	42002241	42004321	1469	75.0412	4.29823	0.664452	vehicle
chr3	42076131	42076900	714	41.6145	2.75087	4.34582	vehicle
[truncated: 7,722 more rows]
