# Supplementary material for: Genome-wide landscape of liver X receptor chromatin binding and gene regulation in human macrophages
Source: BMC Genomics. 2012 Jan 31;13:50. doi: 10.1186/1471-2164-13-50 (PMC3295715; doi:10.1186/1471-2164-13-50)
Supplement: Additional file 5 — Table S2. Differentially expressed genes in a human macrophage-type cell line. Columns indicate the chromosome, start of the T09 target gene, log2 expression after T09- and vehicle-treatment, adjusted P-value for gene expression difference, gene name and FC. The detected LXR binding locations within proximal (± 100 kb) and distal (± 1 Mb) area from the respective gene TSS are displayed on the right side of the table. [file 1471-2164-13-50-S5.XLS]

## Sheet: 1_gene_expression_data_all_gene
Supplementary Table 2
GENE EXPRESSION DATA							PEAK WITHIN +/- 0-100 KB FROM GENE TSS							PEAK WITHIN +/- 100 KB - 1 MB FROM GENE TSS							GENES CONSIDERED PRIMARY LXR TARGETS
							FDR<5%			FDR<1%		High stringency		FDR<5%			FDR<1%		High stringency
CHR	START	T09	vehicle	P	GENE	FC	T09	vehicle	Heinz et al.	T09	vehicle	T09	vehicle	T09	vehicle	Heinz et al.	T09	vehicle	T09	vehicle
chr22	39915700	10.5749	7.80412	8.29383e-05	ATF4	7.1644	X	X	X		X			X	X	X					X
chr1	16133869	10.9802	8.43163	9.6459e-05	LOC440567	6.73678		X			X			X	X			X		X	X
chr16	23592323	10.0715	7.4392	4.63041e-05	NDUFAB1	6.20702		X							X						X
chr2	109150912	10.5787	7.9278	0.000154234	LIMS1	6.1394								X
chr1	87794151	10.6097	8.03705	9.60815e-05	LMO4	6.05431
chr11	61731759	11.0294	8.53285	8.29383e-05	FTH1	5.75413	X	X			X			X	X		X	X	X		X
chr4	81082283	10.2978	7.81792	8.29383e-05	LOC388654	5.63558		X													X
chr12	57094565	10.7256	8.32479	8.29383e-05	NACA	5.62613	X	X		X		X		X	X	X	X	X	X	X	X
chr5	76878201	11.1633	8.76576	0.000114157	LOC648000	5.61422								X	X
chr16	73974536	11.8292	9.76707	0.000791674	LOC647856	5.57079									X
chr15	69745123	12.055	9.58007	0.000187619	RPLP1	5.19121	X	X		X				X	X			X			X
chr7	135611509	9.97327	7.75567	0.000106277	MTPN	5.09493	X									X					X
chr13	27825446	11.1075	8.8111	9.60815e-05	RPL21	5.09175								X	X			X			X
chr9	119943345	9.99025	7.88071	0.000212235	LOC644039	4.98672								X	X	X
chr7	26229547	10.5632	8.3476	8.29383e-05	HNRPA2B1	4.81639	X								X	X		X			X
chr9	90140217	11.5246	9.77111	0.00479658	LOC643284	4.79966								X	X			X			X
chr4	62971378	10.0181	7.90171	9.41274e-05	LOC391656	4.72618		X													X
chr1	87246147	10.0341	7.8078	8.29383e-05	39339	4.67164
chr1	226626265	10.0453	8.08116	0.000539025	RPS3A	4.58497		X						X	X		X	X		X	X
chr6	24976605	10.2558	8.29798	0.000403686	LOC134997	4.573
chr11	43702143	10.0894	8.05775	0.000361799	HSD17B12	4.57058		X			X				X						X
chr8	15800636	11.634	9.51492	0.000224561	LOC649548	4.49829								X	X
chrX	119561682	9.68351	7.35216	0.000107571	LAMP2	4.48565								X
chr15	81071684	10.0663	8.05772	9.41274e-05	KIAA1199	4.43982		X						X	X		X	X			X
chr1	192778169	9.8325	7.5771	0.000192597	RGS2	4.40861
chr4	140619299	9.48641	7.34616	9.41274e-05	LOC730740	4.38341
chr6	111195973	9.81586	7.69906	8.29383e-05	AMD1	4.31455		X						X	X	X					X
chr4	152023209	10.6409	8.72701	0.000865917	RPS3A	4.26061									X
chr9	2015342	9.57221	7.39373	0.000185323	SMARCA2	4.24279		X						X	X						X
chr17	6544078	10.2737	8.43991	0.000320812	TXNDC17	4.21243								X			X		X		X
chr2	47272677	11.3509	9.43338	0.000228253	CALM2	4.20274	X	X	X	X	X			X	X			X			X
chr7	10971578	11.1055	9.17364	0.000152318	NDUFA4	4.19066	X														X
chr1	40538377	12.1287	10.029	8.29383e-05	PPT1	4.11487								X	X		X	X			X
chr1	93297597	10.4436	8.59114	0.000992766	RPL5	4.07824								X	X	X
chr12	111157615	9.88622	7.98218	0.000390949	PPP1CC	3.95835								X	X	X	X	X			X
chr8	19759228	10.0881	8.13063	0.000111834	LPL	3.92973			X					X	X
chr1	15931086	9.93135	8.13133	9.41274e-05	LOC645317	3.92737								X	X			X			X
chr5	132387654	9.39148	7.43333	8.29383e-05	HSPA4	3.92236								X	X		X	X			X
chr4	152020725	10.2678	8.33331	0.000352303	RPS3A	3.9017									X
chr1	180601140	9.34605	7.36736	8.29383e-05	XPR1	3.89413		X						X	X						X
chrX	77154935	9.02965	7.02334	8.29383e-05	COX7B	3.88623
chr4	166248775	9.21791	7.29584	8.29383e-05	SC4MOL	3.88111									X			X			X
chr14	54941203	9.89294	8.18335	0.000234426	GMFB	3.87283								X	X		X	X			X
chr6	114254192	9.16029	7.2705	8.29383e-05	HDAC2	3.86002		X							X						X
chr12	9809270	11.682	9.90075	0.000458555	CLEC2D	3.83874
chr1	42921788	8.68222	6.87459	9.41274e-05	PPCS	3.80097								X	X	X	X	X			X
chr6	24002052	10.6122	8.71303	0.000526011	LOC645385	3.78355
chr1	200375827	8.83174	6.69098	0.000746616	ZNF281	3.77261								X	X		X	X			X
chr22	32435477	11.0348	9.12955	0.000208097	LOC402057	3.76523								X	X		X	X			X
chr10	7830092	8.8542	7.01606	8.29383e-05	ATP5C1	3.7434
chr9	101984346	10.6367	8.72942	0.00213697	SEC61B	3.74012		X						X	X						X
chrX	108872579	8.854	6.99557	8.29383e-05	ACSL4	3.72399			X					X	X
chr14	35761563	10.1688	8.35664	0.000115863	PSMA6	3.69087	X	X	X					X		X					X
chr17	45727275	10.7898	9.00486	0.000890389	KPNB1	3.66172	X	X						X	X		X	X	X		X
chr3	49396578	10.2419	8.41711	0.000118949	RHOA	3.65635			X					X	X	X	X	X			X
chr5	162930120	9.07717	7.32101	0.000715705	MAT2B	3.62744	X														X
chr1	224544552	8.97401	7.12539	9.59199e-05	CNIH4	3.60818								X	X		X	X			X
chr1	153963235	8.96202	7.38606	0.000326088	RPS27	3.60378	X	X						X	X	X	X	X	X	X	X
chr6	166778407	9.67264	7.85288	8.29383e-05	BRP44L	3.60279	X	X			X			X	X		X	X	X	X	X
chr3	185633694	9.00129	7.24262	0.000439453	SFRS10	3.59612								X	X	X	X	X			X
chr22	41347351	9.34162	7.5373	8.29383e-05	RBX1	3.58833		X						X	X		X	X			X
chr12	53689235	10.3914	8.65964	0.000156907	PFDN5	3.5871	X	X		X	X	X		X	X	X					X
chr1	104230037	10.719	8.87338	0.000352303	AMY1C	3.57389
chr1	1309110	11.1842	9.52911	0.000500028	AURKAIP1	3.57181	X	X						X	X		X	X			X
chr15	79132903	8.86444	7.1009	0.000114157	MORF4L1	3.55713								X	X			X		X	X
chr15	101715928	9.62884	8.05477	0.000622903	CHSY1	3.54096	X	X						X	X	X					X
chrY	22737611	9.41385	7.53057	0.000173147	EIF1AY	3.52618
chr13	100153671	9.02144	7.27571	9.41274e-05	TM9SF2	3.49596								X	X			X			X
chr7	20621695	10.0341	8.37409	0.000106277	LOC402251	3.48062										X
chr7	75956116	8.86576	6.9479	0.000390949	YWHAG	3.47456	X	X						X	X	X					X
chr7	135344787	10.2502	8.53614	0.000353512	LOC402694	3.47421			X					X
chr8	11660164	9.09651	7.38882	9.41274e-05	FDFT1	3.46626	X	X						X	X		X	X			X
chr1	224363458	10.6562	8.98307	0.000505361	DEGS1	3.46058		X						X	X		X	X			X
chr9	116018115	9.75687	8.24089	0.00120367	CDC26	3.43546		X						X	X	X	X	X			X
chr1	175913967	8.6748	6.93911	8.29383e-05	RFWD2	3.42498									X
chr3	23847394	10.3384	8.80623	0.000610911	UBE2E1	3.41171									X
chr5	81569177	8.76416	6.90796	0.000111834	LOC653658	3.41015	X								X						X
chr4	129190397	9.17295	7.46175	0.000114157	PGRMC2	3.38946									X
chr6	33239787	11.2663	9.78124	0.0027381	RPS18	3.37878	X	X		X				X	X	X	X	X	X	X	X
chr2	198351305	10.5636	8.71738	0.000185323	HSPD1	3.36991									X
chr3	105085713	10.0788	8.29926	8.53254e-05	ALCAM	3.36774
chr13	29233241	11.278	9.64287	0.000834027	POMP	3.36268								X	X			X			X
chr12	56374317	8.98892	7.27255	8.29383e-05	LOC644615	3.32797								X	X	X	X	X	X		X
chr9	91926113	9.01549	7.35173	0.000234426	CKS2	3.31726		X						X	X			X			X
chr16	18792617	9.23899	7.48982	8.29383e-05	RPS15A	3.29418								X	X	X	X	X			X
chr8	48920960	9.5031	7.90195	0.000141031	UBE2V2	3.28532		X						X	X	X					X
chr1	179851177	9.00905	7.26406	8.29383e-05	TOR1AIP1	3.28077		X						X	X		X	X			X
chr17	74722940	9.06385	7.32473	0.000360523	LOC124512	3.2789	X	X						X	X		X	X	X	X	X
chr13	101192155	9.35552	7.55267	0.000679895	RPS26L	3.26466									X
chr9	15527131	9.93573	8.24265	9.59199e-05	FTHL12	3.25394									X
chrX	80457442	10.3642	8.70233	0.00054134	SH3BGRL	3.25354
chr14	96968718	8.73014	7.16578	0.000106277	PAPOLA	3.20533		X							X						X
chr8	131064353	8.81388	7.13044	0.000128446	DDEF1	3.20423		X							X			X			X
chr5	177482390	11.8987	10.3225	0.000992766	LOC653314	3.20277	X	X		X				X	X		X	X	X	X	X
chr3	133292574	9.07507	7.52876	0.000237425	CDV3	3.20029	X							X	X						X
chr22	20103461	8.64053	7.09503	0.000114157	RANBP1	3.17464	X	X		X	X	X		X	X	X	X	X			X
chr4	83273651	10.9474	9.37619	0.000472602	HNRNPD	3.17343	X								X	X		X			X
chr11	102932822	8.67517	6.93333	0.000106277	DCUN1D5	3.1725								X	X
chr15	73852355	10.8936	9.3308	0.000154347	NPTN	3.17074								X	X			X			X
chr12	21788276	8.80357	7.17536	0.000185323	LDHB	3.16488
chr2	162164549	8.54408	6.99274	0.000267887	PSMD14	3.1399		X							X						X
chr9	96214002	9.31445	7.63873	0.000368669	FAM120A	3.13875	X							X	X		X	X			X
chr1	241660903	8.66413	7.00306	0.000121334	FH	3.13536		X						X	X						X
chr11	102217966	8.76759	7.15033	0.000144306	BIRC2	3.13352	X	X													X
chr6	150045451	8.95656	7.35811	0.000234426	NUP43	3.1279								X	X	X	X				X
chr3	149699965	10.5549	8.95226	0.000207706	TMEM183B	3.12513								X	X
chr2	212163666	10.2653	8.88369	0.00409936	LOC648622	3.12007										X
chr3	158449987	10.2157	8.60102	0.000383941	MFSD1	3.1154								X
chr11	74660292	10.1037	8.47631	0.000144306	LOC653566	3.11241								X	X		X	X	X	X	X
chr1	25071848	8.69369	7.06558	0.000508664	CLIC4	3.08891	X							X	X		X	X	X	X	X
chr14	50085407	10.7677	9.16229	0.00156331	RPL36AL	3.08527								X	X
chr1	183592401	9.42554	7.94599	0.000390949	ARPC5	3.06274								X	X	X
chr2	178092323	9.46257	7.74101	0.000459652	NFE2L2	3.03726		X	X							X					X
chr1	150266289	10.2035	8.6707	0.000554454	MRPS21	3.03492	X	X						X	X	X		X		X	X
chr19	4838346	11.0079	9.54528	0.000672522	M6PRBP1	3.02958	X	X						X	X	X	X	X	X		X
chr9	82006194	10.5878	9.01542	0.000185323	CHCHD9	3.02575								X		X
chr18	47014858	12.0597	10.4536	0.000145164	RPL17	3.01311								X	X			X			X
chr2	150426148	11.16	9.40451	0.00054134	C2orf25	3.01199									X
chr18	55267896	8.45745	6.88595	9.49698e-05	NARS	3.00161		X						X	X			X			X
chrX	77320685	8.9089	7.33525	0.000147706	PGK1	2.99158
chr16	14927538	10.177	8.52505	0.000208772	NOMO2	2.99012								X	X	X
chr18	9334765	8.4555	6.99878	0.000111834	TWSG1	2.98528									X
chr2	177065636	10.0808	8.37163	0.00563663	LOC440927	2.98446		X	X						X						X
chr10	70847862	10.5768	8.91599	0.000259265	SRGN	2.96527								X	X	X
chr1	76190036	9.01209	7.61766	0.000417047	ACADM	2.9478								X	X			X			X
chr17	73034955	11.2291	9.84061	0.0037466	ATP5H	2.94556	X	X			X			X	X		X	X			X
chr1	62146717	8.19215	6.59959	8.29383e-05	TM2D1	2.94544		X			X			X	X	X					X
chr9	107543283	12.2543	10.8548	0.000445794	ABCA1	2.94434	X	X	X	X	X	X	X	X	X	X	X	X	X	X	X
chr17	61904810	9.07469	7.53969	8.29383e-05	PSMC5	2.93562			X					X	X	X	X	X			X
chr9	37766975	8.80681	7.45192	0.000355829	EXOSC3	2.9303								X	X		X	X			X
chr15	80987652	10.497	9.0685	0.000792601	FAM108C1	2.92136								X	X		X	X			X
chr2	8818975	8.17016	6.6421	9.60815e-05	ID2	2.91689	X	X						X	X	X	X	X			X
chr1	202976514	10.6016	9.21695	0.00125834	TMEM183A	2.91252	X	X			X			X	X	X	X	X		X	X
chr21	34914924	9.42711	8.12441	0.000971468	SON	2.91083		X						X	X	X					X
chr9	125133359	8.45212	6.99712	0.000116932	PTGS1	2.89281			X					X	X			X			X
chr6	111279763	9.06948	7.56742	8.37188e-05	GTF3C6	2.89076		X						X	X	X					X
chr12	6547665	9.25657	7.64932	0.000118949	SRP14P1	2.88754			X						X	X
chr2	48010221	8.80631	7.30725	0.000287527	MSH6	2.88411								X	X	X	X	X			X
chr9	117350026	10.0145	8.60157	0.000316171	ATP6V1G1	2.88262								X	X	X	X	X			X
chr2	217362912	10.3127	8.9433	0.00383519	RPL37A	2.87846									X			X			X
chr21	43619799	8.23163	6.66772	8.29383e-05	ABCG1	2.86596	X	X	X	X	X	X	X	X	X			X			X
chr6	106534195	8.59929	7.0689	0.000254838	PRDM1	2.85639		X			X			X	X			X			X
chr3	124480795	9.683	8.3186	0.000468757	ITGB5	2.85081		X						X	X						X
chr1	151043054	10.093	8.86742	0.00214379	GABPB2	2.84965	X	X	X		X		X	X	X	X	X	X			X
chr10	121259340	9.5249	8.07266	0.00220245	RGS10	2.83526								X		X
chr8	87480486	8.42525	6.90889	0.000101578	LOC642197	2.83384
chr2	158592958	8.9865	7.54281	9.6459e-05	ACVR1	2.82712								X
chr6	160210844	8.76188	7.34001	0.000353512	MRPL18	2.81083	X							X	X			X		X	X
chr2	38294116	9.91233	8.34912	0.00166753	CYP1B1	2.80884		X						X	X		X				X
chr11	9681985	8.17272	6.6828	0.00038563	LOC731640	2.79437	X			X		X		X	X	X		X			X
chr4	110481361	8.81735	7.4373	0.000173147	CCDC109B	2.78849								X
chr3	69134095	9.2182	7.83277	0.000194689	ARL6IP5	2.78803		X							X						X
chrX	108297553	9.05658	7.7348	0.00417405	LOC100008589	2.7852
chr3	27414214	9.26192	7.89229	0.000778718	SLC4A7	2.78073
chr12	49578585	10.0987	8.58526	0.000524968	TUBA1A	2.77873								X		X
chr4	24519064	9.511	8.08144	0.000612235	DHX15	2.77784								X	X
chr2	9543604	9.68293	8.34682	0.00214379	ITGB1BP1	2.77322	X							X	X	X	X	X	X	X	X
chr3	42798669	8.05356	6.54268	9.59199e-05	HIGD1A	2.76959		X			X			X	X	X	X	X	X		X
chr6	139693393	10.6425	9.13972	0.000320812	CITED2	2.76611									X	X
chr14	35554673	7.86725	6.43965	8.29383e-05	PPP2R3C	2.76168								X	X	X
chr1	219347186	9.11477	7.43875	0.00169716	LYPLAL1	2.75338								X	X
chr9	7477045	9.53724	8.17706	0.000456568	LOC158345	2.74998									X
chr4	154073494	7.84637	6.45865	0.000316171	TRIM2	2.74708	X	X		X	X			X	X	X	X	X			X
chr11	18283456	8.8583	7.35816	9.6459e-05	LOC643310	2.74648								X	X	X		X			X
chr12	123237371	9.35002	8.0777	0.00107714	DENR	2.74285		X						X	X		X	X			X
chr13	61983821	8.68479	7.24345	0.000212235	PCDH20	2.74028
chr5	108670410	10.0021	8.75533	0.00133143	PJA2	2.71704	X								X			X			X
chr2	37428755	9.17851	7.75085	0.000938545	CEBPZ	2.71257		X							X						X
chr11	64084167	10.0621	8.76311	0.000649062	HSPC152	2.70863	X	X		X	X	X		X	X	X	X	X	X	X	X
chr7	56119323	8.45515	7.07991	9.41274e-05	CCT6A	2.70621	X							X	X			X			X
chr7	77166592	9.93499	8.64945	0.000819681	PTPN12	2.70061								X	X	X
chr16	2009519	8.30056	6.97187	0.000518791	NDUFB10	2.6994	X	X		X				X	X	X	X	X	X	X	X
chr17	64298926	8.57502	7.09148	0.000113546	PRKCA	2.69017									X
chrX	23682379	9.95202	8.75356	0.00575759	PRDX4	2.68641
chr19	14519633	10.3065	8.91994	9.6459e-05	DDX39	2.68461	X	X	X					X	X		X	X	X	X	X
chr14	102547073	12.3479	11.0214	0.00178405	HSP90AA1	2.68078	X							X	X			X			X
chr9	86582998	10.1093	8.84131	0.00197656	HNRPK	2.67492	X	X						X	X						X
chr2	65432242	9.06471	7.57689	0.000651036	LOC729317	2.66914								X	X	X
chrX	77223458	8.62571	7.23838	0.000141031	PGAM4	2.66066
chr3	196042953	10.8608	9.51714	0.00071124	TM4SF19	2.65423			X					X	X	X		X		X	X
chr6	53132196	8.30981	6.82491	0.000433241	ELOVL5	2.65389	X	X						X	X						X
chr15	63481668	8.06394	6.72523	0.000185323	RAB8B	2.64659								X	X
chr11	10818593	10.2767	8.87827	0.000297192	EIF4G2	2.64078	X	X						X	X			X			X
chr6	86267696	9.68711	8.37891	0.00115374	SYNCRIP	2.62956								X	X
chr9	104149915	8.68671	7.36126	0.000185323	MRPL50	2.62919								X	X
chr1	185265520	8.76431	7.29581	0.000208097	IVNS1ABP	2.62728		X			X					X					X
chr2	132349325	9.12593	7.78032	0.00101338	FKSG30	2.62321								X	X		X				X
chr9	33290509	8.24126	6.84602	0.00134192	NFX1	2.61876	X	X						X	X						X
chr2	70120692	8.80063	7.48379	0.00125247	RY1	2.61349			X					X	X	X	X	X		X	X
chr1	226332380	8.49869	7.26938	0.000606148	ACBD3	2.60914	X							X	X		X	X		X	X
chr1	38032417	9.48091	8.0456	0.00152773	GNL2	2.6079		X			X			X	X	X		X			X
chr8	24241798	11.5929	10.2913	0.000858629	ADAMDEC1	2.60088								X	X
chr7	79998891	8.77172	7.32047	0.000173345	CD36	2.59663									X
chr3	123209667	7.94934	6.59857	0.000267887	PTPLB	2.59598		X						X	X	X		X			X
chr15	77336359	8.42796	7.12557	0.000373925	TSPAN3	2.59597		X						X	X						X
chr22	41220539	8.67567	7.1939	0.000611239	ST13	2.59513								X	X		X	X			X
chr16	46989274	9.41239	8.08732	0.000115039	DNAJA2	2.59456	X	X						X	X						X
chr14	23924714	8.86579	7.42162	0.000171707	NGDN	2.59064								X	X	X
chr8	55047770	8.16468	6.81522	8.29383e-05	MRPL15	2.58825									X
chr5	141337893	8.77409	7.36649	9.59199e-05	RNF14	2.58774	X	X						X	X	X	X	X			X
chr11	32112477	9.98126	8.63511	0.000897478	RCN1	2.58563									X
chr3	128886661	7.84593	6.443	0.000232791	CNBP	2.5841		X			X			X	X		X	X	X	X	X
chr16	66586466	9.86154	8.69522	0.00470366	CKLF	2.58375	X	X						X	X			X			X
chr13	50746225	8.56078	7.2378	0.000106277	FAM10A4	2.575		X						X	X						X
chr13	50069746	9.23581	8.13447	0.00512241	PHF11	2.57431		X						X	X						X
chr1	43148098	11.4394	9.93466	0.000287527	YBX1	2.57396								X	X	X	X	X			X
chr9	214854	8.25639	7.01462	0.000660524	DOCK8	2.56582	X							X	X						X
chr6	150070579	10.8871	9.71015	0.00109079	PCMT1	2.56564	X	X		X				X	X	X	X				X
chr19	59100431	8.63384	7.41094	0.000508664	LOC644033	2.56543
chr13	37523912	7.96034	6.63514	8.8796e-05	ALG5	2.56224								X	X
chr5	79654896	8.2691	6.83996	0.000499979	LOC648210	2.56028										X
chr7	56169262	11.2133	9.81282	0.00104055	CHCHD2	2.55981	X							X	X			X			X
chr15	101821715	10.5598	9.35774	0.000564627	SNRPA1	2.55719		X						X	X	X					X
chr9	104296133	8.23076	6.94336	0.000185323	RNF20	2.55112									X
chrX	147133753	10.3177	9.00642	0.000624141	FTHL8	2.54568
chr6	31830969	9.92529	8.70497	0.00398837	SLC44A4	2.54284	X	X		X	X			X	X			X			X
chr13	80910111	8.78372	7.39382	9.60815e-05	SPRY2	2.53722
chr14	68143521	9.10489	7.86979	0.000855133	RDH11	2.5347								X	X	X		X			X
chr3	100428205	9.96676	8.76991	0.000992766	TFG	2.53141								X
chr19	34080112	8.61291	7.31597	0.000390949	LOC388532	2.52912	X							X	X		X	X	X	X	X
chr14	24701648	7.87906	6.52474	0.000187619	GMPR2	2.51981	X	X						X	X	X					X
chr13	107194021	9.48864	8.13355	0.000281609	ARGLU1	2.51664		X			X										X
chr6	130686879	8.3425	7.01202	9.41274e-05	TMEM200A	2.51497
chr12	100661549	8.07239	6.90174	0.000368669	SCYL2	2.51071
chr13	28681568	11.5714	10.3636	0.000600168	LOC646630	2.49921	X	X							X			X			X
chr17	29644578	8.17317	6.94836	0.000232791	EVI2A	2.49634								X	X	X	X	X			X
chr4	39500375	7.75714	6.60649	0.000378845	UGDH	2.49077									X	X
chr20	19867165	8.43505	7.0934	0.000163417	RIN2	2.49008									X
chr11	107879408	8.30057	6.97652	0.000160622	CUL5	2.47838	X							X	X						X
chr7	141438121	9.97805	8.64655	0.00114169	SSBP1	2.47689									X
chr9	108320411	10.6791	9.43982	0.0013895	FKTN	2.47258								X	X	X	X	X	X	X	X
chrX	56590072	8.17498	6.88998	8.29383e-05	UBQLN2	2.47004
chr16	15131710	9.08974	7.78497	0.000806909	NTAN1	2.46623								X	X	X
chr14	61438173	10.6067	9.36259	0.000267887	TRMT5	2.46619									X	X
chr15	43015762	9.52565	8.20005	0.000929612	CDAN1	2.46608								X	X			X			X
chr21	45705763	9.03231	7.84556	0.000746284	AIRE	2.46538		X						X	X			X			X
chr5	138609441	9.19908	7.77678	0.00131538	MATR3	2.46473								X	X	X	X	X	X	X	X
chr16	11022748	8.44417	7.05537	0.000337433	DEXI	2.46347	X	X						X	X	X					X
chr11	111957622	7.93691	6.56087	0.00231932	SDHD	2.45037		X							X						X
chr9	114980715	7.99079	6.60112	0.000260318	ROD1	2.44816								X	X	X
chr2	74425689	8.36938	7.13502	0.000174176	MTHFD2	2.44565		X	X					X	X						X
chr17	42875816	10.2674	9.02083	0.00650944	GJC1	2.4417		X						X	X	X	X	X		X	X
chr1	40306708	8.09328	6.75693	0.000111834	TRIT1	2.44094	X	X		X	X			X	X		X	X			X
chr19	18318771	10.1819	8.92426	0.00515318	PDE4C	2.42875	X	X		X	X	X		X	X	X	X	X	X		X
chr8	82433921	9.45107	8.34	0.00178405	FTHL11	2.4287
chr8	74903587	9.76422	8.55122	0.000702184	LY96	2.4174								X	X
chr3	30647994	9.28792	7.95965	0.000185323	TGFBR2	2.41719		X	X						X	X					X
chr9	120845147	8.60205	7.40234	0.000169662	LOC389787	2.41454								X	X	X
chr8	86126311	8.15544	6.87835	0.000649051	C8orf59	2.40794
chr8	59465483	10.1101	8.98143	0.00231293	SDCBP	2.4061									X
chrX	153213004	9.33045	8.10494	0.00129762	HCFC1	2.40401								X	X		X	X	X	X	X
chrX	102317579	10.6878	9.54139	0.00444358	BEX1	2.39467										X
chr1	111991486	8.63756	7.35769	9.41274e-05	ATP5F1	2.39363	X	X						X	X	X					X
chr1	8953468	10.6131	9.45828	0.00120186	LOC148915	2.3907	X	X		X		X		X	X			X			X
chr4	76648697	8.90514	7.48765	0.00291877	USO1	2.38183								X	X	X	X	X			X
chr10	5807186	8.30586	7.0436	0.00102539	GDI2	2.38104			X
chrX	75392771	8.56951	7.26196	0.000221724	CXorf26	2.37906
chr17	30187923	8.52784	7.26856	0.000115823	UTP6	2.37811								X	X	X	X	X	X	X	X
chr2	9724101	11.886	10.6747	0.000478125	YWHAQ	2.37703								X	X		X	X	X	X	X
chr14	50087489	8.51791	7.30278	0.000185323	MGAT2	2.37684								X	X
chr7	32524951	10.1559	9.09334	0.0061688	LSM5	2.37372
chr20	33104214	8.19025	6.75712	0.00121433	DYNLRB1	2.37121		X						X	X	X	X	X	X		X
chr15	76135622	8.29821	7.10861	0.000392066	UBE2Q2	2.36902								X	X	X	X	X			X
chr20	49551404	9.22654	7.94963	0.000105437	DPM1	2.36814		X						X	X			X			X
chr19	41768391	8.05562	6.81978	0.000424507	HNRPUL1	2.3663	X		X	X		X		X	X	X	X	X	X		X
chr1	65886270	10.1291	9.05905	0.00173054	LEPROT	2.36122									X
chr12	13028433	12.8476	11.5179	0.00167961	LOC387841	2.35957										X
chr2	223591176	8.21298	6.89651	0.000212235	LOC653773	2.35607										X
chr12	29376598	9.05226	7.70965	0.00106384	FAR2	2.35508
chr18	21032787	9.31434	7.96039	0.00221218	RIOK3	2.35475								X	X	X
chr13	49063095	8.6633	7.44788	0.000288967	RCBTB2	2.34737	X							X	X						X
chr12	63359095	11.1609	9.75624	0.00601509	LOC649821	2.34492								X	X
chr19	8386384	7.80749	6.8374	0.00195778	RPS28	2.34274	X	X		X	X	X	X	X	X			X			X
chr6	30687978	10.7437	9.56263	0.000421961	TUBB	2.34226								X	X	X	X				X
chr6	53362139	8.16438	6.81659	0.000261832	GCLC	2.3419								X	X
chr12	93802090	8.55826	7.38518	0.000185323	UBE2N	2.33991									X
chr8	29952914	8.27877	7.03891	0.000368669	LEPROTL1	2.33826		X							X						X
chr2	237476430	8.58256	7.35592	0.000144306	CXCR7	2.33319		X			X			X	X						X
chr15	102173880	8.56491	7.40623	0.000211173	TM2D3	2.32952		X						X	X	X					X
chr3	5163905	8.42613	7.3607	0.00106894	ARL8B	2.32478	X	X	X					X	X	X		X			X
chr5	133936834	9.4212	8.21019	0.000361976	SAR1B	2.32362	X	X						X	X	X	X	X		X	X
chr6	5609460	11.0015	9.84997	0.00905193	LOC642817	2.32144
chr17	63005407	8.68713	7.52198	0.000115863	GNA13	2.3189								X	X	X	X	X			X
chr10	7601232	12.0329	10.9243	0.00539776	ITIH5	2.31767
chr9	33264940	9.51204	8.35498	0.000261832	CHMP5	2.31763		X						X	X						X
chr1	29063133	9.07472	7.86699	0.000863652	YTHDF2	2.31196								X	X	X	X	X	X		X
chr5	16451628	9.48238	8.35079	0.00214379	ZNF622	2.3032		X													X
chr12	49521569	12.7727	11.581	0.00054134	TUBA1B	2.29782								X		X
chr8	87354967	8.69404	7.33317	0.0012363	WWP1	2.29621
chr4	144106070	8.09342	7.00218	0.00180665	USP38	2.29239								X	X
chrX	70752933	7.87665	6.79193	0.000417047	OGT	2.28063
chr2	69552403	8.29905	7.26703	0.00151076	GFPT1	2.27941		X						X	X	X	X	X		X	X
chr4	106290234	7.60082	6.37583	0.000151695	PPA2	2.27883								X
chr5	112212084	9.32947	8.09608	0.00195867	REEP5	2.27875									X	X
chr8	80830952	7.97078	6.74937	0.000224561	MRPS28	2.2785
chr11	20409076	8.79137	7.72247	0.000646871	PRMT3	2.27795
chr12	9220308	7.73707	6.54833	0.000188478	A2M	2.27548
chr6	86386725	9.0365	7.97354	0.00104227	C6orf160	2.27356	X	X						X	X						X
chr6	123110315	9.02199	8.04704	0.00187664	SMPDL3A	2.27261	X	X		X	X	X	X								X
chr2	160569000	10.1785	9.02669	0.00113839	39147	2.27215								X	X
chr3	141594966	7.83881	6.67975	0.000259265	ATP1B3	2.26876									X
chr1	47799469	7.78681	6.46405	0.000929612	CMPK1	2.26664		X						X	X		X	X	X	X	X
chr1	109944470	11.3326	10.2081	0.0012753	PSMA5	2.26214	X	X						X	X	X	X	X			X
chr15	79213400	11.7756	10.733	0.000892707	CTSH	2.26209		X			X		X	X	X			X			X
chr10	33466420	9.77647	8.75622	0.00082504	NRP1	2.26115
chr2	208394461	10.0934	8.99189	0.00339232	CREB1	2.25987									X	X
chr12	66431015	7.92657	6.9075	0.000480091	LOC388621	2.25962									X			X		X	X
chr19	54720147	11.1743	10.2191	0.00288254	LILRB3	2.25784	X	X			X			X	X		X		X		X
chr12	110929330	10.6459	9.48073	0.000952894	VPS29	2.25604	X							X	X	X	X	X			X
chr2	85822848	10.457	9.32171	0.00107616	RNF181	2.25237		X						X	X		X	X			X
chr19	12754025	12.9777	11.8434	0.000447317	LOC285176	2.25111	X	X						X	X	X	X	X	X	X	X
chr8	17086737	8.6873	7.52622	0.000527944	CNOT7	2.2494									X
chr1	107599301	8.23356	7.05575	9.60815e-05	PRMT6	2.24811	X	X		X	X					X					X
chr12	109038891	8.13239	6.91393	0.000113546	CORO1C	2.24748		X						X	X			X			X
chr5	179345911	9.08686	8.00346	0.00014984	RNF130	2.24583	X	X						X	X		X	X			X
chr13	22066836	8.33368	7.25197	0.000778718	EFHA1	2.2433									X
chr10	17270258	13.1225	11.9665	0.000869143	VIM	2.24233									X
chr6	89319985	9.11563	8.04323	0.00154019	RNGTT	2.23653		X						X	X						X
chr20	18488137	8.59441	7.50657	0.000270161	SEC23B	2.23632			X							X
chr8	53535016	8.46287	7.29766	0.00120367	RB1CC1	2.23576	X	X						X	X		X	X	X	X	X
chrX	102507923	7.73827	6.57731	0.000373925	TCEAL8	2.23446										X
chrX	133594175	10.148	8.81076	0.00259819	HPRT1	2.23212
chr8	97238148	9.23749	8.24118	0.00186792	UQCRB	2.23112	X	X		X	X				X						X
chr19	58361228	11.5318	10.507	0.00959822	LOC400721	2.2296	X							X	X		X	X			X
chr1	100731763	7.75178	6.70953	0.000549442	RTCD1	2.22721								X	X	X
chr6	13615559	9.69245	8.55806	0.00233585	NOL7	2.22506
chr22	42017123	8.09544	6.83962	0.000512115	XRCC6	2.22462		X						X	X		X	X			X
chr6	84569362	8.0524	6.92694	0.000334119	CYB5R4	2.22292								X	X
chr7	7676149	9.9626	9.07375	0.00464095	RPA3	2.21992								X	X		X	X			X
chr5	131630136	7.94341	6.84804	0.000227246	SLC22A4	2.21969	X	X						X	X			X			X
chr1	193028552	8.37916	7.3315	0.000965383	TROVE2	2.21933
chr14	54893646	9.20035	8.20695	0.00183079	CNIH	2.21715		X						X	X		X	X			X
chr11	20385231	8.89804	7.67053	0.00107616	HTATIP2	2.21502
chr5	162864575	7.56611	6.39126	0.000368669	CCNG1	2.20936	X														X
chr1	236681300	8.80598	7.62385	0.000752196	LGALS8	2.20571								X	X			X			X
chr16	50352941	8.10362	6.91075	0.000144306	BRD7	2.19919	X	X	X	X	X				X						X
chr1	92711959	8.43166	7.25276	0.00278554	GLMN	2.1988								X	X
chr17	27046411	7.75204	6.60994	0.000390949	RPL23A	2.19853	X	X						X	X	X					X
chr21	40714241	10.0092	8.86343	0.00215999	HMGN1	2.19578								X	X			X			X
chr7	42971799	8.39111	7.40736	0.000540726	MRPL32	2.19569								X	X
chr1	150573327	7.78646	6.89509	0.00225518	ENSA	2.19526	X	X						X	X	X	X	X		X	X
chr1	71528974	7.8889	6.65065	0.000390949	ZRANB2	2.19498	X								X						X
chr1	200708686	8.31395	7.19679	0.000254838	CAMSAP1L1	2.19265		X						X	X		X	X			X
chr1	117057157	8.0957	6.92252	0.000447317	CD58	2.19149		X						X	X	X					X
chr8	63927638	8.05681	7.1016	0.00166289	GGH	2.18679								X	X
chr11	88026773	9.10082	7.94652	0.000105437	CTSC	2.18281									X
chr3	196263403	13.1588	12.045	0.000288967	LOC647361	2.17783	X	X	X					X	X	X		X		X	X
chr11	47269851	8.31501	7.26543	0.000655933	NR1H3	2.17393	X	X	X					X	X	X	X	X			X
chr2	200820040	8.6755	7.39564	0.00125834	C2orf47	2.17129	X	X							X						X
chr11	85668486	8.87205	7.7348	0.00156331	PICALM	2.16981		X						X	X		X	X			X
chr20	48552945	8.74496	7.78621	0.00170514	ZNF313	2.16833								X	X	X		X			X
chrX	100870110	7.85764	6.76536	0.000659474	ARMCX6	2.16811
chr21	30396950	8.59605	7.48427	0.000743026	USP16	2.16601										X
chrX	40440160	10.6173	9.40451	0.00186952	ATP6AP2	2.16576
chr1	182542769	7.85228	6.72244	0.000649062	RNASEL	2.16419									X	X
chr2	55861198	9.54592	8.49822	0.00208391	PNPT1	2.1639	X	X							X						X
chr21	34638663	10.2785	9.31838	0.00177139	IL10RB	2.16267		X	X					X	X	X					X
chr17	49039535	8.33687	7.32493	0.00208203	SPAG9	2.15859								X	X	X		X			X
chr3	113465866	10.2498	9.26237	0.00361145	ATP6V1A	2.15549
chr2	239152679	8.16514	7.1162	0.00133143	PER2	2.1553	X	X						X	X						X
chr10	51592080	9.64281	8.45065	0.00162467	TIMM23	2.15328
chr3	196466728	8.53196	7.49168	0.000326012	PAK2	2.1516		X						X	X	X		X		X	X
chr1	246703862	9.48307	8.31842	0.000187619	TFB2M	2.14945		X						X	X		X	X			X
chr5	32124810	8.43723	7.4413	0.00135387	GOLPH3	2.14877	X	X							X						X
chr8	124025458	9.164	8.13069	0.000526011	DERL1	2.14679								X	X	X	X	X			X
chr1	180941861	8.96064	7.85617	0.00238783	STX6	2.14586		X						X	X						X
chr2	224720433	9.43831	8.2499	0.00156331	WDFY1	2.14284		X								X					X
chr17	56078284	8.7041	7.70043	0.00341172	SFRS1	2.14103	X	X		X	X	X	X	X	X		X	X	X		X
chr15	57210823	8.25038	7.16752	0.000659474	TCF12	2.13953		X							X			X			X
chr1	32479430	10.5884	9.49472	0.00897592	KHDRBS1	2.1341	X	X	X					X	X		X	X	X		X
chr4	77035812	7.60792	6.59587	0.000320812	NUP54	2.13355	X							X	X	X					X
chr8	73921099	7.66151	6.55598	0.00107616	TERF1	2.13299								X	X
chrX	154444643	9.71368	8.83889	0.0041658	VBP1	2.1298								X
chr8	98285717	7.85648	6.73513	0.000316171	TSPYL5	2.12775	X							X	X						X
chr12	50898768	8.44118	7.39838	0.000500028	DIP2B	2.12655								X		X
chr7	56019512	8.83049	7.56559	0.00198667	MRPS17	2.1261								X	X			X			X
chr17	46018889	10.0586	9.18383	0.00507539	PNPO	2.12565	X	X						X	X		X	X	X		X
chr2	152126979	7.60364	6.53605	0.000212235	NMI	2.12413
chr15	52015208	8.59292	7.42939	0.000849528	LYSMD2	2.12403									X
chr12	76438682	9.10426	7.97431	0.000952894	NAP1L1	2.12214
chr5	40679600	8.52473	7.51386	0.0031363	PTGER4	2.12043	X														X
chr11	110066286	8.66482	7.58394	0.000549442	RDX	2.11577									X
chr1	232533711	8.19082	7.11204	0.000390949	SIPA1L2	2.1144								X	X
chr21	34804792	9.00462	7.93809	0.00120186	TMEM50B	2.11366								X	X	X
chr13	27998681	11.3427	10.4174	0.00208093	GTF3A	2.10842								X	X			X			X
chr6	18224099	7.5937	6.52108	0.000185323	DEK	2.10602
chr19	42363988	12.0045	10.9644	0.00328348	RPS19	2.10544	X	X		X		X		X	X	X	X	X	X		X
chr19	39109722	10.5213	9.66493	0.00750887	EIF3K	2.10399		X						X	X		X	X	X	X	X
chr2	145145568	7.94939	6.93169	0.00147466	ZEB2	2.10245			X							X
chr12	46751972	7.50602	6.51183	0.000810952	SLC38A2	2.10147	X							X	X						X
chr2	183580999	7.69148	6.64821	0.00106827	DNAJC10	2.10096									X	X
chr14	51186481	7.85446	6.90621	0.00139699	NIN	2.09833								X	X
chr1	55002469	11.562	10.4413	0.00388142	LOC645436	2.09814		X						X	X		X	X			X
chr3	196662273	9.00118	8.0427	0.00200853	NCBP2	2.09767		X						X	X	X		X		X	X
chr4	187508937	7.90357	6.97547	0.00408613	FAT	2.0975
chr21	40546695	7.8199	6.72889	0.000175944	PSMG1	2.09748		X						X	X						X
chr3	88101094	9.69596	8.73189	0.0021834	CGGBP1	2.09581	X							X	X						X
chr9	94793427	8.73919	7.76822	0.000390949	SPTLC1	2.09538	X							X	X	X	X	X			X
chr1	225965531	11.7886	10.6648	0.00123584	SRP9	2.09429	X							X	X		X	X		X	X
chr17	3572090	8.40651	7.3891	0.000916884	TMEM93	2.09181										X
chr11	112097088	8.5711	7.56882	0.000834027	PTS	2.08933									X
chr3	19988571	8.07161	6.98815	0.0012745	RAB5A	2.08886
chr11	104813594	8.59199	7.45009	0.000572082	CASP4	2.08385
chr3	148709128	9.06316	8.09459	0.00348836	GYG1	2.08099								X
chr2	18735989	8.41694	7.39013	0.000745684	RDH14	2.07836									X	X
chr12	89741839	8.07412	7.03448	0.00470366	DUSP6	2.07658			X						X
chr4	83739814	8.6903	7.63628	0.00125992	SEC31A	2.07355								X	X			X			X
chr12	112277571	8.32782	7.42604	0.00231932	C12orf47	2.07181		X						X	X		X	X			X
chr2	143635067	10.0143	8.91593	0.00130741	KYNU	2.07057
chr4	114135202	11.1419	10.1538	0.00482378	RPS26L	2.06496									X			X			X
chr3	40498783	7.82722	6.94759	0.00360821	RPL14	2.06288									X			X			X
chr17	40128457	8.71769	7.65319	0.000208097	DNAJC7	2.06159		X	X					X	X			X			X
chr6	86215214	7.84612	6.6889	0.00197471	SNX14	2.05995								X	X
chr17	47501631	7.84946	6.70188	0.000527944	LOC649555	2.05683	X	X			X			X	X	X		X			X
chr6	43477440	8.78045	7.87936	0.000679895	POLR1C	2.05063		X			X			X	X	X	X	X		X	X
chr5	112312399	8.7177	7.8112	0.00329411	DCP2	2.04897		X							X	X					X
chr2	9563697	8.86224	7.87124	0.00199152	CPSF3	2.04777	X							X	X	X	X	X	X	X	X
chr3	40351175	8.1018	7.04537	0.000962079	EIF1B	2.04275									X			X			X
chr2	237993955	7.73494	6.67946	0.00126784	COPS8	2.0413	X	X						X	X			X			X
chr10	28821422	8.51523	7.5864	0.00335371	WAC	2.04124									X
chr10	123716603	8.61051	7.54092	0.000383941	NSMCE4A	2.04056
chr2	179296141	7.72539	6.67788	0.000185323	PRKRA	2.04012
chr4	190861943	7.44698	6.44908	0.000254838	FRG1	2.03792								X	X
chr17	34522271	12.1076	11.2374	0.00322997	CCL3L1	2.03789								X	X	X	X	X			X
chr1	6241329	11.7935	11.0825	0.00717089	LOC646200	2.03596		X						X	X			X			X
chr1	40723779	12.5156	11.3521	0.00363758	ZMPSTE24	2.03376								X	X		X	X			X
chr18	9546789	8.10608	7.12134	0.000508664	PPP4R1	2.03326								X	X
chr9	95473645	9.25045	8.27719	0.000185323	BICD2	2.03318		X						X	X		X	X			X
chr2	230631930	7.7602	6.6718	0.000197445	TRIP12	2.03209								X	X	X	X	X			X
chr5	49961733	7.9126	6.84262	0.000564627	PARP8	2.03018
chr4	146019084	8.0485	6.97895	0.000368669	ABCE1	2.02931
chr8	103838585	10.0681	9.10094	0.000934685	AZIN1	2.02209	X	X			X			X	X						X
chr1	218458629	8.84151	8.03947	0.00897592	RRP15	2.02177
chr2	61704984	9.61473	8.6264	0.000867984	XPO1	2.0214		X						X	X						X
chr9	128024073	8.82568	7.77656	0.000564627	GAPVD1	2.01991	X	X		X	X			X	X		X	X			X
chr17	30264056	10.2894	9.36718	0.00551455	SUZ12	2.01927								X	X	X	X	X	X	X	X
chr11	102733476	7.67008	6.72122	0.000408183	MMP12	2.01842								X	X
chr6	10747973	7.61423	6.60771	0.000185323	TMEM14B	2.01762
chr20	52183604	8.04244	7.08619	0.000352303	ZNF217	2.01546								X	X
chr15	78832747	8.71222	7.78246	0.00182246	PSMA4	2.01543		X			X			X	X			X		X	X
chr4	184365744	8.63643	7.59348	0.00134189	CDKN2AIP	2.01461								X	X	X
chr20	18548064	7.99694	7.06645	0.000259265	LOC388789	2.01449			X
chr4	7060633	9.51955	8.55626	0.00212147	GRPEL1	2.01405	X	X						X	X			X			X
chr2	86371055	8.00784	6.96312	0.00062029	IMMT	2.01223		X						X	X		X	X			X
chrX	155110956	9.46035	8.34676	0.00179912	VAMP7	2.01052
chr16	50059152	8.13195	7.1054	0.000725765	TMEM188	2.00992								X	X	X	X	X			X
chr14	52456193	7.42258	6.43272	0.000212235	C14orf166	2.00912								X	X
chr2	187350883	7.50727	6.55052	0.000740876	ZC3H15	2.00561
chr6	160146617	8.48886	7.50709	0.000933032	WTAP	2.00516	X							X	X			X		X	X
chr20	2632791	8.92615	7.94175	0.000508664	NOL5A	2.00484	X														X
chr14	53196883	9.42381	8.57509	0.00473936	LOC730432	2.00204									X
chr6	16129356	7.99337	7.0324	0.000163417	MYLIP	2.00124	X		X	X											X
chr2	112656056	9.69499	8.72832	0.000992766	MERTK	2.00085								X	X	X	X	X			X
chr15	65822825	9.47395	8.57177	0.00396315	PTPLAD1	1.99968								X	X	X
chr3	167401086	8.63584	7.58824	0.00220849	PDCD10	1.99559
chr1	244571796	7.79892	6.73593	0.000743026	ADSS	1.99481	X	X	X					X	X		X	X			X
chr1	154179196	7.39729	6.42896	0.00180665	C1orf43	1.99315								X	X	X	X	X	X	X	X
chr1	192544857	11.0627	10.0145	0.00282209	RGS1	1.99286
chr17	66264338	8.24892	7.29809	0.000785516	SLC16A6	1.99268									X	X
chr19	12841455	7.89761	6.7394	0.00284044	C19orf43	1.98771	X	X	X	X		X		X	X			X		X	X
chr8	91013633	8.58461	7.54823	0.000752196	DECR1	1.98577								X	X
chr22	39708887	11.9415	10.8964	0.00457862	RPL3	1.98563	X	X	X					X	X	X		X			X
chr4	39455744	7.55945	6.60966	0.000187619	RPL9	1.98417									X	X
chr7	120590803	8.25514	7.27678	0.000145865	ING3	1.98178
chr14	60558629	8.25701	7.26404	0.00175246	C14orf135	1.98109		X													X
chr12	12966280	8.78718	7.88211	0.000952894	DDX47	1.97878										X
chr17	13399006	10.199	9.1976	0.00269549	HS3ST3A1	1.97017
chr22	21357184	11.7459	10.8989	0.00580758	MGC16703	1.96998		X			X			X	X	X		X			X
chr2	27434895	10.1113	9.15713	0.000185323	C2orf28	1.9687		X						X	X	X		X			X
chr1	156163730	8.30845	7.29678	0.000208772	SLC25A44	1.96858	X	X		X	X	X	X	X	X	X	X	X		X	X
chr1	6324333	9.75832	8.89641	0.00745702	ACOT7	1.96688		X			X			X	X			X			X
chr20	44420576	8.61877	7.66887	0.00326206	DNTTIP1	1.96528	X	X						X	X	X	X	X	X	X	X
chr20	43514317	11.6043	10.7785	0.00348836	YWHAB	1.96274								X	X	X
chr2	223725652	9.96327	8.99959	0.000631924	ACSL3	1.96207			X
chr1	47715811	7.9197	6.91954	0.000197445	STIL	1.96121		X						X	X		X	X	X	X	X
chr3	49761727	8.28977	7.27633	0.00102539	IHPK1	1.96057	X	X						X	X	X	X	X			X
chr21	40752170	7.59923	6.62563	0.000429906	WRB	1.95911								X	X			X			X
chr11	9302204	8.75348	7.77604	0.00101338	TMEM41B	1.95813	X		X					X	X		X		X		X
chr17	65714059	8.60656	7.72242	0.000850173	NOL11	1.95705		X							X	X					X
chr12	56704217	8.30245	7.34875	0.000187619	TMEM4	1.95433		X			X			X	X	X	X	X	X	X	X
chr2	177134123	7.51823	6.54858	0.000187619	MTX2	1.95406			X						X
chr3	63996225	8.6299	7.58834	0.00128654	PSMD6	1.95339										X
chr1	46654355	9.35957	8.36452	0.00917635	POMGNT1	1.95223		X			X			X	X	X	X	X	X	X	X
chr11	77811988	8.52553	7.67834	0.000878632	ALG8	1.95007		X			X			X	X			X			X
chr6	79650263	7.67908	6.74238	0.001418	PHIP	1.94949
chr8	92006024	8.48861	7.62144	0.00259112	TMEM55A	1.94771									X
chr1	22379120	8.16709	7.11599	0.00134709	CDC42	1.94735								X	X			X			X
chrX	154289897	9.17271	8.27979	0.000929612	MTCP1	1.94692								X
chr7	65216129	8.02556	7.05139	0.000934685	CCT6P1	1.94588								X	X
chr20	1874813	10.505	9.40737	0.000740876	SIRPA	1.94406								X		X
chr12	25348206	8.29889	7.38381	0.000971468	LYRM5	1.94358			X					X		X
chr22	47080308	7.62185	6.64547	0.000600168	CERK	1.94219		X						X	X		X	X			X
chr3	151961617	7.80915	6.69585	0.00470366	MBNL1	1.93901		X							X						X
chr6	122764496	7.91	6.85606	0.000740876	SERINC1	1.93833								X	X		X	X	X	X	X
chr10	73576055	11.0697	10.1909	0.00176023	PSAP	1.93774	X	X		X		X		X	X	X		X			X
chr14	39644425	7.74986	6.85204	0.000298511	PNN	1.93587
chr11	125442371	7.45831	6.48198	0.00200853	EI24	1.93571								X	X		X	X	X	X	X
chr12	72148658	8.46773	7.55908	0.00367865	RAB21	1.93427									X			X		X	X
chr16	50099897	7.87116	6.82123	0.00166289	FLJ20718	1.93415								X	X	X	X	X			X
chr8	121393000	8.20795	7.20454	0.00217669	MRPL13	1.93318								X	X
chr6	82879700	7.36493	6.41186	0.000390949	IBTK	1.93199								X
chr3	134196548	10.1798	9.09235	0.00259819	ANAPC13	1.9313		X						X	X						X
chr1	224301789	9.073	8.21099	0.00160644	FBXO28	1.93114		X						X	X		X	X			X
chr1	40997233	7.52255	6.49497	0.000791674	ZNF684	1.92861								X	X		X	X			X
chr4	99182535	7.59649	6.65148	0.000390949	RAP1GDS1	1.92654
chr1	85018804	8.18101	7.15645	0.000992766	CTBS	1.92652									X
chr16	56691855	10.83	9.87647	0.00409936	MT1F	1.92593		X			X			X	X		X	X			X
chr2	174771187	7.76989	6.82385	0.000368669	SP3	1.92319								X	X
chr9	113006091	11.2061	10.5099	0.0061688	TXN	1.92313		X							X						X
chr22	30821518	7.94349	7.15291	0.00129493	MTP18	1.92153	X	X						X	X	X	X	X	X	X	X
chr9	32972604	8.23236	7.31335	0.000865917	APTX	1.92138		X						X	X						X
chr7	22850011	12.4956	11.6256	0.000618295	TOMM7	1.92013			X							X
chr1	228823162	8.2113	7.31636	0.000540726	FTHL2	1.91881	X	X		X	X	X	X	X	X		X	X	X	X	X
chr2	48541776	8.10445	7.30168	0.00328348	FOXN2	1.91758									X
chr6	26055968	7.95191	7.04826	0.00125992	HIST1H1C	1.91496
chr16	81812907	9.43679	8.64625	0.00277588	PLCG2	1.91488		X						X	X	X					X
chr11	808836	13.1026	12.0556	0.00500718	RPLP2	1.91472	X	X		X	X	X	X	X	X	X	X	X		X	X
chr8	56979854	11.9854	10.896	0.00175599	RPS20	1.91197	X		X					X	X						X
chr1	231658134	7.86944	6.92174	0.00318503	LOC440731	1.91144								X	X		X	X			X
chr2	170666591	8.79188	7.8862	0.00648367	METTL5	1.90988		X							X	X					X
chr17	59147232	12.7496	11.7834	0.000791674	LOC652071	1.90927								X	X			X		X	X
chr5	137841784	9.65474	8.71721	0.000791674	ETF1	1.90776	X	X		X	X	X	X	X	X			X			X
chrX	38660685	9.00088	8.07389	0.00385705	MID1IP1	1.90577	X														X
chr5	33440802	7.50314	6.64483	0.00134192	TARS	1.90534									X
chr11	128328656	7.31436	6.40544	0.000240495	ETS1	1.90503	X	X						X	X	X					X
chr4	57514155	11.3458	10.3466	0.000564627	HOPX	1.90381								X
chr4	41992489	8.40089	7.54773	0.000867984	SLC30A9	1.89924									X			X			X
chr20	17550508	7.45242	6.46204	0.000791674	DSTN	1.89876
chr8	86376081	7.78809	6.9281	0.00178405	CA2	1.8981
chr3	125165495	7.55706	6.73299	0.000801276	SNX4	1.89788								X	X			X			X
chr12	54558529	8.1909	7.31346	0.000420937	SMUG1	1.89513		X						X	X	X	X	X	X		X
chr21	35275757	11.2944	10.3958	0.000390949	ATP5O	1.89335		X						X	X	X					X
chrX	37696010	8.27952	7.26989	0.00101016	DYNLT3	1.89193								X
chr1	150547032	8.5851	7.69856	0.00373365	MCL1	1.89078	X	X						X	X	X	X	X		X	X
chr1	78028101	7.2291	6.3802	0.00112276	ZZZ3	1.88993		X	X						X	X					X
chr4	89442136	9.88907	8.94981	0.00225894	PIGY	1.88975								X	X	X
chr6	138724668	7.43775	6.50428	0.000417047	HEBP2	1.88935		X						X	X	X					X
chr16	47115548	8.59448	7.66055	0.00209671	NETO2	1.88912								X	X
chr17	79845717	7.40773	6.63183	0.0094411	THOC4	1.88873	X	X		X	X	X	X	X	X	X	X	X	X	X	X
chr2	138721590	8.52906	7.80463	0.00913232	HNMT	1.88804
chr1	229652329	7.61324	6.78606	0.00113839	ABCB10	1.88646	X	X		X	X	X	X	X	X		X	X	X	X	X
chr10	95717948	9.02617	8.04165	0.000390949	PIPSL	1.88643										X
chr5	135468534	7.89167	6.93567	0.00178405	SMAD5	1.88597		X			X			X	X			X			X
chr4	113558120	7.78248	6.74214	0.00158557	LARP7	1.88451									X
chr2	96850597	7.92341	7.00746	0.000334119	STARD7	1.87773	X	X			X			X	X			X			X
chr11	35160417	12.1819	11.3328	0.0033697	CD44	1.87753		X						X	X						X
chr10	133781578	8.60909	7.76183	0.00207755	BNIP3	1.87707								X	X		X	X			X
chr3	158362067	8.1125	7.40968	0.00385773	GFM1	1.87624								X
chrX	77526961	9.02827	8.11905	0.00811575	CYSLTR1	1.87589
chr6	57053581	8.89744	7.96893	0.000992766	RAB23	1.87504									X
chr11	17095939	11.4941	10.6226	0.000791674	RPS13	1.87419								X	X
chr22	24236191	11.084	10.2595	0.00371252	MIF	1.87406	X	X		X		X		X	X		X	X	X		X
chr11	107661720	8.25282	7.43617	0.000950486	SLC35F2	1.87351								X
chr20	33890369	7.69568	6.69833	0.000791674	UQCC	1.87342	X	X						X	X		X	X			X
chr17	80674582	8.62263	7.88018	0.00686208	FN3KRP	1.8711	X	X		X				X	X	X	X	X	X	X	X
chr4	17578815	9.14711	8.09966	0.00310324	LAP3	1.87106									X			X			X
chrX	153629579	9.01207	8.16812	0.00161685	DNASE1L1	1.8708	X							X	X		X	X	X	X	X
chr4	4269428	8.00113	7.10145	0.00028458	LYAR	1.86833		X						X	X		X	X			X
chr4	100799493	9.6334	8.89695	0.00704844	MAP2K1IP1	1.86833	X	X		X	X			X	X						X
chr7	107384142	7.68665	6.84057	0.00125992	CBLL1	1.86819	X	X							X						X
chr8	66514694	7.70256	6.78013	0.000380509	ARMC1	1.86544									X			X			X
chr1	155882834	7.86743	6.98246	0.00434969	KIAA0907	1.86528		X			X			X	X	X	X	X	X	X	X
chr19	18668598	8.15135	7.09809	0.00391239	C19orf50	1.86516	X	X			X			X	X	X	X	X	X		X
chr16	730276	8.28558	7.49572	0.00208093	STUB1	1.86406	X	X		X	X	X	X	X	X	X	X	X		X	X
chr14	77564578	7.55077	6.67003	0.000294344	KIAA1737	1.86066		X						X	X						X
chr17	47366568	8.72342	7.86997	0.00171702	ZNF652	1.85974			X					X	X	X		X			X
chr2	152645498	8.27335	7.44429	0.000971468	ARL5A	1.85883
chr2	37326353	8.14909	7.32921	0.000858629	EIF2AK2	1.8586		X							X						X
chr6	148593440	8.96283	7.99046	0.00609183	SASH1	1.85548
chr11	126071992	9.70579	8.94336	0.0030456	RPUSD4	1.85545	X	X			X			X	X			X			X
chr11	9685628	9.09921	8.23326	0.000587034	SWAP70	1.85524	X			X		X		X	X	X		X			X
chr10	1034338	9.40993	8.58213	0.00205903	GTPBP4	1.85513									X	X
chr2	69240276	7.81113	7.00163	0.00158517	ANTXR1	1.85367		X						X	X	X	X	X		X	X
chr4	17812525	8.21872	7.45576	0.00112179	NCAPG	1.85338									X
chr10	131934663	9.07805	8.14993	0.00031628	TXNL2	1.85261
chr9	124101355	8.88843	7.94979	0.00319097	STOM	1.85085		X	X					X	X	X		X			X
chr1	234492450	12.9699	12.0045	0.00437389	LOC440733	1.84947								X	X			X			X
chr3	179280668	7.85676	7.03495	0.000992766	ACTL6A	1.84759
chr16	2587965	8.88776	8.19325	0.00426824	PDPK1	1.8425	X	X	X	X		X		X	X		X	X	X	X	X
chr2	196440701	7.26385	6.33578	0.000455141	SLC39A10	1.84236									X
chr14	35452231	9.9689	9.19777	0.00158557	SRP54	1.8414								X	X	X
chr19	12907634	8.20486	7.27507	0.000527944	PRDX2	1.84109	X	X	X	X		X		X	X			X		X	X
chr12	92534074	11.5605	10.6909	0.000806909	BTG1	1.84068
chr14	69254375	7.24653	6.44273	0.00238734	ZFP36L1	1.83981	X	X						X	X	X	X	X			X
chr7	54819943	11.7494	11.0049	0.00287477	SEC61G	1.83844
chr7	64498732	7.82015	6.84192	0.000964065	CCT6A	1.8383	X								X						X
chr2	30670092	7.63452	6.80071	0.000417047	LYCAT	1.83741									X
chr3	81538850	8.56421	7.72418	0.000934685	GBE1	1.83734
chr6	125596496	10.5357	9.80263	0.00653806	HDDC2	1.83699									X
chr12	7623414	8.89085	8.0831	0.000759008	CD163	1.83452									X	X
chr10	131265448	7.63294	6.77639	0.00554011	MGMT	1.83435
chr2	106361354	7.96661	7.03662	0.00197471	NCK2	1.83415		X						X	X						X
chr4	114761206	7.61905	6.71494	0.00335146	SC4MOL	1.83227
chr9	110045418	8.26342	7.43005	0.00062029	RAD23B	1.83088		X						X	X						X
chr6	100956070	8.48529	7.71479	0.0063039	ASCC3	1.83059		X							X						X
chr2	198364718	7.32658	6.40282	0.000424507	HSPE1	1.83044									X
chr9	37120536	8.61645	7.84318	0.00558625	ZCCHC7	1.82983		X						X	X		X	X			X
chr12	131274149	7.27122	6.45985	0.000525426	STX2	1.82792		X							X			X			X
chr7	150147718	8.83668	8.13017	0.00914108	GIMAP8	1.82788	X	X		X		X		X	X			X		X	X
chr17	37004118	7.81348	6.82345	0.00225894	RPL23	1.82356	X	X						X	X	X		X			X
chr17	27582855	7.51056	6.647	0.00386156	NUFIP2	1.8234								X	X	X
chr4	41937137	8.30191	7.45441	0.000679895		1.8206									X			X			X
chr2	28974506	8.66704	7.77695	0.000850411	PPP1CB	1.81988		X	X					X	X	X		X			X
chr2	160092304	7.56359	6.79456	0.00303967	WDSUB1	1.81739								X	X
chr14	60610838	9.33497	8.59494	0.00401446	DHRS7	1.81715		X													X
chr1	111682249	7.88806	7.05483	0.00028048	CEPT1	1.81605	X	X						X	X	X		X			X
chr3	183547173	7.32892	6.46012	0.00102539	PARL	1.81414		X						X	X			X			X
chr2	114647537	7.29676	6.35614	0.00151231	ACTR3	1.81304	X	X						X	X		X				X
chr6	86159302	7.80501	6.892	0.00195955	NT5E	1.8125								X	X
chr1	153330330	8.04886	7.24593	0.00478776	S100A9	1.81213		X						X	X	X	X	X	X	X	X
chr2	181831975	9.3525	8.40814	0.00139699	UBE2E3	1.81209								X	X	X
chr6	128289924	8.86057	8.05961	0.00222971	PTPRK	1.81206
chr20	46130646	8.95871	8.21513	0.00917402	NCOA3	1.81053		X						X	X	X					X
chr1	158969758	7.76617	6.99109	0.000512551	IFI16	1.80581								X	X
chr4	141178440	7.77325	6.91937	0.00225518	SCOC	1.80308								X	X		X	X			X
chr18	48405419	7.37976	6.61257	0.0010306	ME2	1.8024								X	X
chr5	54603588	7.30037	6.51881	0.00286206	SKIV2L2	1.80024									X
chr17	34639793	7.36237	6.58108	0.000564627	CCL4L1	1.7999								X	X	X	X	X			X
chr15	43920701	8.48519	7.64625	0.000952894	CATSPER2	1.79902		X							X						X
chr5	114914348	7.51911	6.63673	0.00504489	TMED7	1.79686									X
chr22	18216906	8.68522	7.78749	0.00391239	BID	1.79617		X			X		X	X	X			X			X
chr8	83203859	7.45911	6.61031	0.00135387	LOC648210	1.79592									X
chr19	40021630	8.2063	7.29428	0.00280575	EID2B	1.79385	X							X	X	X	X	X	X	X	X
chr21	33031935	11.254	10.3416	0.00792416	SOD1	1.79285		X						X	X						X
chr3	52288437	8.80156	7.89516	0.00102539	WDR82	1.78967	X	X						X	X	X		X			X
chr5	137273649	7.58199	6.7576	0.00280562	C5orf5	1.78865								X	X		X	X	X	X	X
chr6	24705089	8.87955	8.14843	0.00328514	C6orf62	1.78738
chrX	12809474	7.72154	7.02725	0.00458365	PRPS2	1.78735
chr6	52362200	7.86692	7.1155	0.00150437	TRAM2	1.78638	X	X						X	X						X
chr17	33288549	8.43144	7.51001	0.000943845	CCDC16	1.78608								X	X	X	X	X			X
chr14	50065415	8.53183	7.62133	0.000791674	PPIL5	1.78538								X	X
chr4	170650616	7.30918	6.48102	0.00171154	C4orf27	1.78116									X
chr11	70049269	8.89581	8.13299	0.00176023	FADD	1.7811	X	X			X			X	X		X	X		X	X
chr14	100705322	9.17018	8.22701	0.00576482	YY1	1.78028	X	X						X	X			X			X
chr17	29298041	8.23761	7.22004	0.00314418	RNF135	1.77962		X	X					X	X		X	X			X
chr1	15479028	10.5195	9.69959	0.0011483	TMEM51	1.77472	X	X						X	X			X			X
chr5	140698058	7.92659	7.24647	0.0031765	TAF7	1.7741								X	X		X	X			X
chr6	139349819	7.45489	6.72273	0.0026336	C6orf115	1.77405			X					X	X	X
chr21	47706251	7.55701	6.59278	0.00344944	C21orf57	1.7731		X						X	X			X		X	X
chr2	105974169	7.5496	6.72904	0.00032091	FHL2	1.77091	X	X						X	X						X
chr4	76567966	9.35221	8.55496	0.00634111	G3BP2	1.76982		X						X	X	X	X	X			X
chr9	114122972	7.9977	7.13302	0.000743026	KIAA0368	1.76881								X	X	X
chr19	44111377	9.96768	9.09237	0.00188677	ZNF428	1.76655	X	X			X			X	X		X	X			X
chr8	66556124	8.58319	7.81258	0.000468757	MTFR1	1.76436									X			X			X
chr12	57057127	7.40766	6.5921	0.000478125	PTGES3	1.76402	X	X		X		X		X	X	X	X	X	X	X	X
chr17	44107334	7.30853	6.65017	0.00503329	KIAA1267	1.76362								X	X	X	X	X		X	X
chr10	60028818	9.68902	8.88876	0.000459652	CISD1	1.7611
chr11	10874251	7.67291	6.79516	0.00884839	ZBED5	1.76061	X	X						X	X			X			X
chr2	85132749	13.4038	12.5538	0.000488466	TMSB10	1.76044	X							X	X		X	X			X
chrX	119384607	9.53597	8.69714	0.00102539	ZBTB33	1.75997								X
chr1	231114727	9.00846	8.31326	0.00534163	ARV1	1.75865								X	X		X	X	X		X
chr1	40157854	9.95148	9.21213	0.00205903	PPIE	1.75834	X	X		X	X			X	X		X	X			X
chr15	90931450	7.27729	6.44568	0.00312931	IQGAP1	1.75796		X						X	X	X	X	X		X	X
chr22	19960496	9.53423	8.7149	0.00440302	PIK4CA	1.75751	X	X	X		X			X	X	X	X	X	X		X
chr14	70233829	10.8066	10.0342	0.000633733	SFRS5	1.75733	X							X	X	X	X	X			X
chr9	103189438	7.83131	6.98019	0.00186952	C9orf30	1.75706	X								X						X
chr10	93565803	11.3579	10.4951	0.00271196	LOC653226	1.75532
chr12	39045992	7.16224	6.35176	0.00609183	CPNE8	1.75378
chr5	110073837	7.72708	6.81509	0.00279122	SLC25A46	1.75315										X
chr15	64364758	7.58052	6.68164	0.00503329	FAM96A	1.75204	X	X						X	X	X					X
chr6	71998506	7.65088	6.87401	0.000788982	OGFRL1	1.75188								X	X
chr19	11708235	8.20454	7.37291	0.000943845	ZNF627	1.74941		X						X	X	X		X			X
chr1	110943871	12.1468	11.3822	0.000943845	HBXIP	1.7493	X	X						X	X		X	X			X
chr20	44441215	7.79913	6.99912	0.00102539	UBE2C	1.74917	X	X						X	X	X	X	X	X	X	X
chr6	31783320	7.09894	6.35417	0.00401914	HSPA1A	1.74831	X	X		X	X			X	X			X			X
chr2	220114433	7.38282	6.56417	0.00200853	TUBA4A	1.74786	X	X						X	X		X	X			X
chr5	271736	11.0379	10.2525	0.00120246	PDCD6	1.74746
chr20	5080486	9.18838	8.38389	0.00119959	C20orf30	1.74557									X
chr10	16632610	7.25496	6.43623	0.000529524	RSU1	1.74353		X							X						X
chr3	132036211	8.61849	7.69927	0.00178405	ACPP	1.74329									X
chr6	7268539	9.52667	8.68576	0.000979371	SSR1	1.74273								X		X
chr18	71815746	8.12069	7.3093	0.000542953	C18orf55	1.74272	X							X	X			X			X
chr12	122755981	7.25254	6.57237	0.00468091	CLIP1	1.74242	X	X						X	X	X	X	X	X		X
chr2	122484521	8.88794	8.16677	0.00134173	MKI67IP	1.74205									X
chr6	167525295	11.715	11.0929	0.00842307	CCR6	1.74013	X	X		X	X	X	X	X	X		X	X			X
chr6	116956781	8.09759	7.23894	0.00112007	ZUFSP	1.73881
chr4	77870856	7.27284	6.46555	0.000408183	39335	1.73864		X						X	X	X					X
chr6	32546546	7.70873	7.0103	0.00179912	HLA-DRB1	1.73843	X							X	X		X	X			X
chrX	131157245	7.75242	6.90361	0.00134189	MST4	1.73718
chr2	27615651	8.65017	7.91586	0.00207935	FTHL3P	1.73674		X						X	X	X		X			X
chr1	75171170	7.57659	6.89172	0.00158517	CRYZ	1.73655								X
chr9	75766673	11.6051	10.8313	0.000459652	ANXA1	1.73567										X
chrX	41192651	9.05107	8.42052	0.00541207	DDX3X	1.73558
chr5	32354456	8.0054	7.1883	0.000649051	ZFR	1.73476								X	X
chr11	18101893	8.16073	7.4802	0.00470385	SAAL1	1.73447								X	X	X		X			X
chr7	75931861	10.4547	9.81037	0.00680399	HSPB1	1.73351	X	X						X	X	X					X
chr8	82570196	7.04142	6.36069	0.00471054	IMPA1	1.73121									X
chr9	86595626	7.36203	6.58765	0.000478125	RMI1	1.73112	X	X						X	X						X
chr8	17104080	7.37777	6.59287	0.00128555	VPS37A	1.73083									X
chr14	31091521	9.07235	8.31856	0.00207071	SCFD1	1.73077
chr6	134273308	8.5703	7.77389	0.00107918	TBPL1	1.73054		X							X						X
chr4	153701089	7.77903	6.96566	0.00314418	ARFIP1	1.72865								X	X	X	X	X			X
chr3	186507669	8.05499	7.25592	0.000540726	RFC4	1.72738	X	X	X	X	X			X	X	X					X
chr13	42846289	7.06176	6.31392	0.00166753	AKAP11	1.72696									X
chr1	24285599	9.73393	8.92525	0.00721053	PNRC2	1.7261								X	X	X
chr16	3070313	8.81577	8.03707	0.00242454	TNFRSF12A	1.72585	X	X			X			X	X	X	X	X	X	X	X
chr6	116597744	9.20085	8.47217	0.00396315	TSPYL1	1.72571
chr5	7851299	8.63121	7.86559	0.000897616	MTRR	1.7249
chr19	39923852	13.2018	12.3116	0.00649395	RPS16	1.72253	X	X		X	X	X	X	X	X	X	X	X			X
chr1	116107222	9.29749	8.48354	0.000882877	CNOT7	1.72228								X	X	X
chr1	229440129	8.40679	7.66278	0.00208093	RAB4A	1.72207		X						X	X		X	X	X	X	X
chr7	150773679	7.99354	7.13435	0.000839332	FASTK	1.72193	X	X			X			X	X	X	X	X	X	X	X
chr12	13127803	8.65672	8.06721	0.00660746	HEBP1	1.72114										X
chr10	62538089	7.30052	6.59476	0.000830695	CDC2	1.7207
chr11	10326643	10.2415	9.48228	0.00224456	ADM	1.72043		X						X	X	X	X	X	X		X
chr9	36214430	7.28484	6.48367	0.00049243	GNE	1.71974	X	X						X	X		X	X			X
chr15	44088340	8.65599	7.84709	0.00434969	HYPK	1.71918									X
chr22	38914954	8.03045	7.11041	0.00683765	DMC1	1.71822	X	X						X	X	X		X			X
chr3	138327448	7.55208	6.78468	0.00703176	FAIM	1.7182								X	X		X	X			X
chr11	58910318	8.29912	7.48697	0.00227763	FAM111A	1.71733									X
chr1	235530675	7.51681	6.82901	0.00314005	TBCE	1.71719								X	X			X			X
chr12	21621845	8.4296	7.62911	0.00205268	RECQL	1.71512									X
chr1	10270764	8.49461	7.86056	0.00423754	KIF1B	1.71325								X	X	X	X	X			X
chr1	224572845	7.58732	6.86481	0.00134709	WDR26	1.71168								X	X		X	X			X
chr11	92880852	7.40819	6.59502	0.00091935	SLC36A4	1.71041								X
chrX	20142636	7.30762	6.4872	0.00130489	EIF1AX	1.70983									X
chr1	68150744	8.5172	7.74703	0.00268311	GADD45A	1.70893
chr4	52709166	8.02905	7.35929	0.00557416	DCUN1D4	1.7074									X
chr12	100593865	7.06946	6.37407	0.00281053	ACTR6	1.70618
chr5	60628100	8.37378	7.69576	0.00660927	ZSWIM6	1.70579									X
chr1	212738676	10.3776	9.82521	0.00649395	ATF3	1.70472	X	X		X	X			X	X	X	X	X			X
chr1	108113782	11.0493	10.2441	0.00477579	VAV3	1.70181								X	X	X	X	X			X
chr1	190594020	7.44412	6.66126	0.000936515	LOC440704	1.70065
chr8	104383743	7.7009	6.94307	0.000791674	CTHRC1	1.6997								X	X			X			X
chr1	226170403	9.02833	8.2609	0.0015304	C1orf55	1.69961								X	X		X	X		X	X
chr2	55199325	7.14248	6.43506	0.00113839	RTN4	1.69918		X						X	X						X
chr1	93811445	7.23272	6.43145	0.0012521	DR1	1.69711								X	X	X
chr10	81910645	7.34203	6.55665	0.00105829	ANXA11	1.69668		X			X			X	X	X		X			X
chr1	184020811	7.99985	7.32847	0.00899012	C1orf19	1.69595								X	X	X
chr3	136581050	8.8276	8.14902	0.00721053	NCK1	1.69409									X
chr10	13685706	8.69303	8.06031	0.00918125	FRMD4A	1.69155								X	X
chr2	153508107	7.70393	7.00901	0.00153292	PRPF40A	1.68924									X	X
chr6	64231666	7.29151	6.52661	0.000906432	PTP4A1	1.68565
chr13	50273447	7.37627	6.60581	0.00507539	KPNA3	1.68543								X	X
chr7	100797678	8.346	7.60325	0.00060166	AP1S1	1.68418	X	X						X	X		X	X			X
chr17	74730201	11.2249	10.5273	0.00102539	SFRS2	1.68371	X	X						X	X		X	X	X	X	X
chr6	108532426	12.2094	11.3246	0.00470366	SNX3	1.68192		X						X	X	X	X	X			X
chr1	186640923	8.03612	7.34893	0.00332059	PTGS2	1.68105
chr10	120794356	7.20474	6.36812	0.00723433	EIF3A	1.68088								X		X
chr6	8413301	8.05833	7.21448	0.00276678	SLC35B3	1.67995								X
chr3	133794023	8.25969	7.49957	0.00328348	RYK	1.67841		X						X	X						X
chr18	77866915	8.42568	7.6682	0.0033157	ADNP2	1.67789		X						X	X			X			X
chr8	17780349	9.49717	8.84822	0.00466367	PCM1	1.67711								X	X
chr6	12514342	7.57345	6.89585	0.000981456	LOC653232	1.6768
chr14	56047033	7.43511	6.71654	0.00102009	KTN1	1.67364								X	X		X	X			X
chr4	174291120	7.16291	6.53496	0.00126821	SAP30	1.67327								X
chr1	35734568	7.54096	6.74701	0.00149133	ZMYM4	1.67284	X							X	X	X	X	X			X
chr1	43282795	7.45208	6.57973	0.00387148	ERMAP	1.67227								X	X	X	X	X			X
chr2	233243244	8.09698	7.2319	0.00258714	ALPP	1.67214								X	X	X	X	X			X
chr17	7362685	8.0116	7.2622	0.000619764	ZBTB4	1.67169	X			X		X		X							X
chr4	100817405	7.48472	6.67189	0.00576482	DNAJB14	1.67043	X	X		X	X			X	X						X
chr15	51500254	7.48735	6.83934	0.00193542	CYP19A1	1.66983		X							X						X
chr11	60145958	7.99461	7.22104	0.000867984	MS4A7	1.66962								X	X	X		X			X
chr8	95907995	7.37323	6.65738	0.00195778	C8orf38	1.66799	X	X						X	X						X
chr3	47626762	8.96382	8.29768	0.00241902	SMARCC1	1.66784								X	X	X		X			X
chr6	132778663	7.54338	6.7626	0.000964065	STX7	1.66757			X					X	X
chr15	45694529	8.87923	8.06868	0.00137828	SPATA5L1	1.66729	X	X							X						X
chr17	76210277	7.62784	7.01115	0.00274809	BIRC5	1.66502	X	X						X	X	X	X	X	X	X	X
chr4	184560788	8.10955	7.35088	0.00125992	RWDD4A	1.66437								X	X	X
chr19	56459198	7.9383	7.17732	0.000977986	NLRP8	1.66418								X	X		X	X	X	X	X
chr3	149530495	8.458	7.82409	0.00401914	RNF13	1.66362								X	X
chr15	64885178	8.93897	8.22358	0.00357725	LOC644934	1.66284								X	X	X
chr1	35447136	8.58154	7.95893	0.00704844	ZMYM6	1.66199		X						X	X		X	X			X
chr13	31710762	10.7533	10.0325	0.00178405	HSPH1	1.66121								X	X		X	X	X	X	X
chr17	41843490	9.97387	9.29481	0.00374523	DUSP3	1.66121		X			X			X	X	X	X	X			X
chr8	37594117	8.15841	7.64794	0.00961168	ERLIN2	1.66098		X	X					X	X		X	X			X
chr11	104896235	7.84885	7.0857	0.00139948	CASP1	1.65741
chr2	32502979	7.28863	6.63149	0.00208093	YIPF4	1.65698			X							X
chr10	75910987	9.0865	8.42257	0.00996399	ADK	1.65541								X	X	X
chr16	84211461	8.88285	8.11084	0.00179912	TAF1C	1.65381		X						X	X	X	X	X			X
chr12	122989273	7.53283	6.76487	0.000701379	RSRC2	1.65325								X	X	X	X	X			X
chr2	170440850	7.45525	6.77165	0.00616098	PPIG	1.65231									X	X
chr11	86749065	7.09997	6.47244	0.0015304	TMEM135	1.65168									X
chr11	102391268	11.5629	10.7967	0.00376777	MMP7	1.65135								X	X
chr5	34915481	7.28189	6.58549	0.00208093	BXDC2	1.65104									X
chr19	40477073	8.41401	7.73631	0.000938672	PSMC4	1.6502		X						X	X	X	X	X	X	X	X
chr8	67679632	7.30337	6.5515	0.00376479	PTTG3	1.65004
chr13	48510622	7.32586	6.61715	0.00288254	SUCLA2	1.65004		X						X	X						X
chr4	120980577	8.70033	8.01779	0.00421973	MAD2L1	1.6497									X
chrX	52511769	13.0402	12.3142	0.000810952	XAGE1B	1.64959
chr1	211346830	7.36169	6.68173	0.00251456	LOC642989	1.64682		X						X	X						X
chr1	226249552	13.642	13.0564	0.00884741	H3F3A	1.64604	X							X	X		X	X		X	X
chr19	1438363	8.88208	8.13922	0.00176484	RPS15	1.64388	X	X	X		X			X	X	X	X	X			X
chr2	219081817	12.8126	12.0425	0.000743026	ARPC2	1.64357		X			X			X	X		X	X			X
chr17	66508110	7.00422	6.30123	0.000791674	PRKAR1A	1.64259		X	X						X	X					X
chr15	58887403	7.52583	6.90627	0.00703176	ADAM10	1.64118		X							X						X
chr1	109289296	8.58054	7.83356	0.00523942	STXBP3	1.64095			X					X	X	X	X	X			X
chr17	61600695	9.32229	8.48877	0.00482626	KCNH6	1.64011		X						X	X	X	X	X			X
chr4	57333081	7.29588	6.58893	0.00275114	SRP72	1.63857								X
chr12	132621142	8.42216	7.73749	0.00637563	DDX51	1.63844		X						X	X	X	X	X			X
chr12	22778009	7.14228	6.46124	0.000612235	ETNK1	1.6379
chrX	21857754	7.69434	6.86161	0.00303977		1.63748
chr2	71336814	8.2589	7.67595	0.00717269	MCEE	1.63739								X	X	X
chr5	130581186	7.17956	6.48344	0.000606148	CDC42SE2	1.63642								X	X			X			X
chr6	144471663	7.72021	7.10167	0.00206588	STX11	1.63542		X							X						X
chr14	54976624	7.55271	7.00541	0.00976404	CGRRF1	1.63298								X	X		X	X			X
chr2	151324709	10.0423	9.25678	0.00386782	RND3	1.63295									X
chr2	42077343	11.8039	11.0449	0.00919686	LOC651894	1.63168								X	X			X			X
chr2	203744993	8.23197	7.62134	0.0064085	WDR12	1.63158									X	X		X			X
chr17	3617923	7.16631	6.52704	0.00475198	ITGAE	1.63133										X
chr6	51274879	7.13961	6.47463	0.000952894	WTAP	1.63072									X
chr12	7341759	8.33845	7.58835	0.00158557	PEX5	1.63005									X	X
chr3	98514785	7.63773	7.0225	0.00220849	DCBLD2	1.62714			X
chr3	149456257	7.85106	7.22225	0.00219742	COMMD2	1.62698	X							X	X						X
chr3	66429221	7.12625	6.50569	0.00147466	LRIG1	1.62608
chr11	107779146	7.38175	6.60705	0.00452549	LOC643949	1.62536	X														X
chr1	155719508	7.24245	6.62643	0.00278554	GON4L	1.62523		X						X	X	X	X	X	X	X	X
chr14	77924402	9.3904	8.82913	0.0064001	AHSA1	1.62493								X	X
chr10	121829492	7.58908	6.8315	0.00346345	LOC651149	1.62368								X		X
chr12	27397076	7.23622	6.58767	0.00118812	STK38L	1.62308								X	X	X
chr17	35969826	7.22128	6.47253	0.00140346	DDX52	1.62147								X	X	X		X			X
chr18	9136758	7.62716	6.98978	0.00134768	ANKRD12	1.62027									X
chr6	41126245	7.39803	6.7794	0.00208093	TREM2	1.62017	X	X						X	X	X	X	X			X
chr7	93592074	7.64846	6.99557	0.00106241	BET1	1.6201									X
chr5	64064757	8.29388	7.55998	0.00777286	SDCCAG10	1.62009
chr11	82535410	7.03774	6.4462	0.00376777	PRCP	1.61972	X	X													X
chr5	112196885	9.55299	8.96153	0.00242458	SRP19	1.61821									X	X
chr12	69753532	7.11823	6.4177	0.000740876	YEATS4	1.61768									X	X
chr8	67579831	7.567	6.91614	0.00411433	SGK3	1.61733
chr16	46723558	7.61323	6.89431	0.00255141	ORC6L	1.61682	X							X	X						X
chr14	93669237	7.38239	6.61924	0.00379356	C14orf142	1.61623		X						X	X		X	X	X		X
chr14	23299092	7.85785	7.33381	0.00883805	MRPL52	1.61502	X	X	X					X	X						X
chr19	58038693	9.97697	9.18074	0.0024959	ZNF549	1.61495	X							X	X						X
chr3	40740557	11.6871	10.9987	0.00197028	LOC730534	1.61448		X			X				X						X
chr4	57843888	8.32839	7.65095	0.00112007	POLR2B	1.61378
chr14	93673401	7.65753	6.91756	0.00280562	UBR7	1.61358		X						X	X		X	X	X		X
chr6	44355262	7.29498	6.47968	0.003035	CDC5L	1.61138								X	X	X		X			X
chr15	45003675	11.8002	11.238	0.00637651	B2M	1.61097								X	X
chr6	52535907	9.46041	8.87759	0.00655404	TMEM14A	1.61062	X	X						X	X						X
chr10	89622870	8.62109	7.9886	0.00531231		1.6106
chr7	42948872	7.47715	6.7862	0.000987449	PSMA2	1.61053								X	X
chr3	142534764	8.60957	7.91263	0.00554011	PCOLCE2	1.60984									X
chr4	170533589	7.63172	6.95158	0.00396977	CLCN3	1.60972									X
chr9	70432001	7.96807	7.20897	0.00170514	CBWD5	1.6096										X
chr11	105948285	6.96406	6.35527	0.0015143	AASDHPPT	1.60859
chr6	8015959	7.91114	7.20629	0.00415902	EEF1E1	1.60843								X
chr7	11013499	6.99142	6.3386	0.00278554	PHF14	1.60842	X							X							X
chr17	10583654	8.27781	7.59215	0.00242616	SCO1	1.60826								X	X	X
chr2	204103663	7.60437	6.97271	0.00169716	CYP20A1	1.60815									X	X
chr10	102106877	11.2612	10.5834	0.00470366	SCD	1.60734	X		X	X											X
chr2	118846028	8.18941	7.52355	0.00396977	INSIG2	1.60661								X	X
chr1	70876955	7.29648	6.67237	0.00288254	CTH	1.60659		X						X	X						X
chr2	170648443	9.5247	8.9648	0.00348836	SSB	1.60588		X							X	X					X
chr7	156931607	8.24467	7.45206	0.00542881	UBE3C	1.60479								X	X
chr19	36705504	7.26806	6.63382	0.00181086	ZNF146	1.6047	X	X		X	X			X	X		X	X			X
chr19	35033367	7.5045	6.88992	0.00986118	ZNF302	1.60424
chr8	101698044	7.30892	6.65316	0.00154996	PABPC1	1.60372		X						X	X						X
chr13	37572953	7.97562	7.18973	0.00723433	EXOSC8	1.60357								X	X
chr3	33429828	9.7525	9.07967	0.00939223	UBP1	1.60129									X
chr12	27863729	7.48661	6.80108	0.00497201	MRPS35	1.60066	X							X							X
chr11	34937677	7.82777	7.10704	0.00481833	PDHX	1.60047								X	X
chr20	13765596	7.26642	6.59874	0.000791674	C20orf7	1.60016
chr10	45495923	7.79914	7.26605	0.00792416	ZNF22	1.59999		X	X						X						X
chrX	118533023	9.19654	8.67504	0.00819302	SLC25A43	1.59976	X														X
chrX	123094062	8.04029	7.3851	0.00208093	STAG2	1.5978
chr15	52839432	6.87734	6.25424	0.00256765	ARPP-19	1.5975
chr13	43597339	8.17646	7.50234	0.00242454	DNAJC15	1.59672
chrX	19362040	7.9672	7.29687	0.001683	PDHA1	1.59545
chr2	33808725	7.10708	6.42461	0.00137622	FAM98A	1.59477										X
chr3	11831916	8.014	7.39614	0.00479658	C3orf31	1.59456		X						X	X						X
chr14	75519930	8.46183	7.93356	0.00423412	ACYP1	1.59439								X	X
chr6	75947391	13.117	12.4164	0.0017075	COX7A2	1.59399									X			X			X
chr1	62504514	11.3874	10.7244	0.00152083	LOC645058	1.59336								X	X			X			X
chr1	202300785	8.21477	7.50246	0.00852522	UBE2T	1.59325								X	X	X	X	X		X	X
chr8	33342268	7.14585	6.47657	0.00134709	MAK16	1.59306		X													X
chr3	191046866	9.13519	8.55204	0.0057394	CCDC50	1.59291
chr2	120124497	7.54646	6.83008	0.00310254	DBI	1.59219		X			X			X	X						X
chr2	44395108	9.07876	8.49276	0.00891195	PPM1B	1.59115								X	X			X			X
chr5	115420688	8.74947	8.08221	0.00475346	COMMD10	1.59051								X	X
chr5	98104354	7.43578	6.80542	0.00205268	RGMB	1.58984								X	X
chr1	227615	9.95217	9.26733	0.00950225	LOC728481	1.58875								X	X		X	X			X
chr9	37588410	8.12439	7.51256	0.00301851	TOMM5	1.58849								X	X		X	X			X
chr5	74062817	11.2814	10.5521	0.00464959	TINP1	1.58722								X	X	X
chr9	139756571	9.16716	8.57403	0.00236681	EDF1	1.58705	X	X		X	X	X	X	X	X		X	X	X	X	X
chr6	80713604	7.23405	6.58847	0.00401591	TTK	1.58569										X
chr12	109535415	8.99513	8.34359	0.00591375	UNG	1.58501								X	X	X		X			X
chr2	192109911	7.12728	6.4076	0.00280575	MYO1B	1.58445									X	X
chr4	184426147	8.43868	7.81673	0.00795146	ING2	1.58413								X	X	X
chr2	32288680	7.4199	6.69391	0.0041658	SPAST	1.58348										X
chr2	11295324	8.48765	7.78794	0.00251655	PQLC3	1.58345		X						X	X	X	X	X	X	X	X
chr10	70883268	9.71528	9.1492	0.00965634	VPS26A	1.58344								X	X	X
chr6	10393419	7.728	7.02887	0.00132431	TFAP2A	1.58317
chr9	34086386	8.47712	7.68696	0.00714476	WDR40A	1.58224								X	X
chr8	98656407	7.24319	6.5703	0.00187413	MTDH	1.58206								X	X			X			X
chr19	12786537	9.62865	8.94742	0.00468091	DHPS	1.58177	X	X						X	X	X	X	X	X	X	X
chr2	202565277	8.14656	7.51722	0.00531231	ALS2	1.58145									X			X			X
chr14	23242434	9.78967	9.11308	0.000938545	SLC7A7	1.5814	X	X	X					X	X						X
chr16	28616903	8.05621	7.43944	0.00134709	SULT1A1	1.58027								X	X	X
chr3	67410884	7.14815	6.47943	0.00564268	SUCLG2	1.57934
chr14	65381140	7.76672	7.09102	0.00278554	CHURC1	1.57749								X	X
chr7	138144953	7.74311	7.04941	0.00332747	TRIM24	1.57739									X	X		X			X
chr17	79648250	7.25368	6.52875	0.00154843	ARL16	1.57737		X						X	X	X	X	X	X	X	X
chr3	122140796	7.55053	6.90707	0.000995434	KPNA1	1.57666	X	X						X	X	X		X			X
chr16	56463045	7.46891	6.7673	0.00424649	NUDT21	1.57664	X	X						X	X		X	X			X
chr6	42714696	7.89012	7.27572	0.00842307	KIAA0240	1.57565	X	X		X	X			X	X	X	X	X		X	X
chr12	121440848	7.76767	7.04231	0.00164157	C12orf43	1.57529								X	X	X	X	X	X		X
chr11	102706532	7.82807	7.20664	0.00350054	MMP3	1.57498								X	X
chr9	127908852	10.4451	9.92574	0.00950225	PPP6C	1.57495	X	X		X	X			X	X			X			X
chr11	111895538	7.55648	6.87031	0.00401136	DLAT	1.57481		X							X						X
chr12	52281793	9.20563	8.66493	0.00956553	ANKRD33	1.5744	X	X		X	X			X	X	X	X	X			X
chr10	105726959	7.17661	6.55356	0.00195955	SLK	1.57423			X					X	X		X	X			X
chr5	139487362	7.55805	6.92688	0.00150951	PURA	1.57259		X						X	X	X	X	X	X	X	X
chr15	50716579	7.46266	6.89926	0.00326529	USP8	1.57083									X	X
chr2	15731302	10.7889	10.2507	0.00513744	DDX1	1.56909									X
chr6	30585486	7.96662	7.2819	0.0094411	MRPS18B	1.56841			X					X			X				X
chr5	43602795	7.42329	6.72862	0.00637651	NNT	1.56818									X
chr5	122358945	7.27021	6.6972	0.00833669	PPIC	1.5681									X	X
chr1	197053258	7.15825	6.47236	0.00433146	ASPM	1.56797
chr20	57556296	8.61333	7.84668	0.00740845	TH1L	1.56774	X	X		X	X	X		X	X			X			X
chr6	7881755	7.13879	6.43078	0.00218422	MUTED	1.56734	X							X							X
chr14	77490888	7.94068	7.20435	0.00271839	C14orf4	1.5665		X						X	X						X
chr17	49230897	7.31673	6.64708	0.000952894	NME1	1.56627	X	X						X	X			X			X
chr3	110788918	7.24639	6.55854	0.00408613	PVRL3	1.56605									X
chr7	30050203	7.53337	6.88704	0.00225518	FKBP14	1.56591								X	X
chrX	149097745	7.14379	6.48843	0.000938545	CXorf40B	1.56574									X
chr12	53845886	11.1672	10.5133	0.00362822	PCBP2	1.565	X	X	X					X	X		X	X	X		X
chr20	4760669	7.88416	7.25129	0.00344944	RASSF2	1.56364									X	X
chr21	38739236	8.08546	7.38068	0.00605744	DYRK1A	1.56353		X							X			X			X
chr16	87425406	9.22387	8.61018	0.00457678	MAP1LC3B	1.5635		X						X	X	X	X	X	X	X	X
chr5	6599352	9.12032	8.44553	0.00196162	NSUN2	1.56347									X
chr1	153362508	7.79249	7.16897	0.00597654	S100A8	1.56244		X						X	X	X	X	X	X	X	X
chr1	233424614	7.24732	6.57471	0.00267555	LOC728973	1.56163		X						X	X			X			X
chr15	52599480	7.30394	6.76482	0.00933219	MYO5A	1.56145									X
chr16	1876968	6.9202	6.28995	0.000804723	FAHD1	1.56037	X	X						X	X	X	X	X	X	X	X
chr11	30344656	7.7903	7.21434	0.00433146	C11orf46	1.5594
chr1	100435345	7.74713	7.05794	0.00120186	SLC35A3	1.55906	X	X							X	X					X
chr5	126853301	7.15287	6.51426	0.00299525	PRRC1	1.55829			X
chr1	235824341	7.23602	6.48164	0.00310739	LYST	1.55769	X	X						X	X			X			X
chrX	62567107	6.9448	6.39977	0.0025384	SPIN4	1.55654
chr3	58477841	7.10006	6.46295	0.00270892	KCTD6	1.55547	X	X						X	X		X	X	X		X
chr15	66671675	12.4855	11.8468	0.00542881	LOC651436	1.55529	X	X	X					X	X			X			X
chr3	182733006	8.10683	7.4148	0.0014127	MCCC1	1.55512		X							X						X
chr4	48807229	8.45763	7.79172	0.00250557	OCIAD1	1.55483									X
chr1	161691353	8.2209	7.56148	0.00126784	FCRLB	1.55465	X	X						X	X	X		X			X
chr7	102178365	7.42138	6.76582	0.00175246	POLR2J3	1.55093	X							X	X						X
chr11	13409558	7.6517	7.0602	0.00577477	BTBD10	1.55076								X	X	X
chr12	16035288	7.44964	6.84684	0.00447385	STRAP	1.5499										X
chr6	2765648	9.2633	8.67147	0.00933219	WRNIP1	1.54927
chr5	43444354	7.57466	7.01307	0.00345374	C5orf28	1.54846									X
chr11	57174429	7.75055	7.16167	0.00198047	SLC43A3	1.5482	X	X							X						X
chr10	13203554	7.25932	6.64165	0.00401914	MCM10	1.54768
chr14	94594118	7.23632	6.54	0.00827698	FAM14A	1.54758								X	X		X	X	X		X
chr17	80186293	11.5482	10.9034	0.0011547	SLC16A3	1.54743	X	X		X	X			X	X	X	X	X	X	X	X
chr6	161551057	8.18965	7.52753	0.00203561	AGPAT4	1.54704			X						X
chr14	58711549	7.03062	6.50312	0.0030523	PSMA3	1.54656		X													X
chr5	32531739	7.04856	6.3542	0.00515264	SUB1	1.54603		X						X	X						X
chr9	88879461	7.3909	6.74115	0.00804962	ISCA1L	1.54589								X	X
chr4	88928820	7.28344	6.74271	0.00576159	PKD2	1.54521	X	X								X					X
chr16	21963981	6.98104	6.3442	0.00161723	UQCRC2	1.54497			X						X
chr3	119187785	7.23731	6.60962	0.00125834	KTELC1	1.54486								X	X	X
chr6	42952237	7.88528	7.18733	0.00353545	PPP2R5D	1.54443	X	X	X	X	X			X	X	X	X	X		X	X
chr10	112052798	7.02721	6.41439	0.00181626	SMNDC1	1.54332
chr1	40915771	7.12676	6.48278	0.0063039	ZNF643	1.54279								X	X		X	X			X
chr1	222988406	6.8632	6.39187	0.00928755	DISP1	1.54264								X	X			X			X
chr1	110881128	8.47204	7.88509	0.00714476	RBM15	1.54226	X	X						X	X		X	X			X
chr2	62727356	9.12406	8.43998	0.00188812	TMEM17	1.54173	X	X						X	X						X
chr1	62901968	6.98934	6.38078	0.00134189	USP1	1.54071								X	X			X			X
chr2	201980827	7.87034	7.17068	0.00483942	CFLAR	1.53984									X			X			X
chr3	124801480	7.4878	6.73241	0.00713745	SLC12A8	1.53854	X	X						X	X						X
chr17	15339338	7.07462	6.47354	0.00660927	FAM18B2	1.5377								X		X	X		X		X
chr2	99235569	8.14779	7.49195	0.00329411	MGAT4A	1.53661	X	X		X				X	X		X	X			X
chr1	89401456	7.33151	6.67527	0.00243049	CCBL2	1.53649
chr18	214527	7.30366	6.65835	0.00519399	THOC1	1.53569									X
chrX	50334647	7.70723	7.11722	0.00752104	SHROOM4	1.53568
chr1	156278752	7.81593	7.037	0.00984384	CCT3	1.53564	X	X		X	X	X	X	X	X	X	X	X	X	X	X
chr18	23750687	7.18304	6.65311	0.00428395	LOC653874	1.53527									X
chr12	93861270	7.69517	7.06278	0.00273036	MRPL42	1.535									X
chr3	3168600	7.31746	6.77237	0.00220514	TRNT1	1.53445
chr12	57125372	7.89879	7.24039	0.00842307	PRIM1	1.5342	X	X		X		X		X	X	X	X	X	X	X	X
chr6	37321748	7.16025	6.63071	0.00382378	RNF8	1.53333	X							X	X	X	X	X			X
chr1	215740735	7.37757	6.79271	0.00242458	KCTD3	1.53222
chr2	192542794	8.0471	7.45128	0.00178405	OBFC2A	1.53198									X
chr2	55746740	7.28373	6.62286	0.00344944	CCDC104	1.53136	X	X							X						X
chr1	244816237	8.37964	7.64405	0.00479658	FAM152A	1.53001								X	X	X
chr4	39289076	7.58542	6.97113	0.00139699	RFC1	1.52999									X	X
chr1	211556145	8.03252	7.42708	0.00396977	C1orf97	1.52923								X	X
chr15	63569749	8.57919	8.05989	0.00580758		1.52859								X	X
chr15	41624926	6.93372	6.40311	0.00440302	NUSAP1	1.52695								X	X			X		X	X
chr4	39699664	8.79661	8.25876	0.00182246	HIP2	1.52641									X
chr10	93683822	7.73215	7.16404	0.0084406	BTAF1	1.52513
chr15	44096690	7.86822	7.31616	0.00281053	MFAP1	1.52513									X
chr2	73455134	7.13334	6.56344	0.00479658	C2orf7	1.52349	X	X							X	X					X
chr21	34947783	7.61577	7.06562	0.00461713	DONSON	1.52019		X						X	X	X					X
chr10	13319796	7.04759	6.40123	0.0049239	PHYH	1.52004
chr1	43849588	8.96453	8.35091	0.00863372	MED8	1.51985	X	X	X	X	X			X	X	X	X	X			X
chr5	111496223	11.4734	10.9773	0.00771676	TIGA1	1.5196			X						X
chr2	88326724	7.22609	6.69784	0.00637563	KRCC1	1.51924								X	X		X		X		X
chr2	68384976	7.22492	6.59466	0.00214079	PNO1	1.51892		X	X					X	X			X			X
chr22	29190543	9.91446	9.39861	0.00435821	XBP1	1.51825								X	X	X	X	X	X	X	X
chr5	133541305	7.66222	7.18117	0.0058543	CDKL3	1.51795								X	X	X	X	X		X	X
chr1	19609052	7.59429	6.98529	0.00334661	AKR7A3	1.51791	X	X	X	X	X			X	X	X					X
chr13	52986739	7.07729	6.47048	0.00983737	VPS36	1.51535		X							X			X			X
chr1	198126121	7.54621	6.86268	0.00662123		1.51513	X	X													X
chr2	47129013	8.19745	7.56435	0.00540031	MCFD2	1.51329		X			X			X	X	X	X	X			X
chr5	125935960	7.55067	6.97641	0.00166859	RNUXA	1.51287										X
chr7	87834433	7.41575	6.77235	0.00434969	SRI	1.5123									X
chr13	99946784	9.8261	9.2743	0.00880367	EBI2	1.51228								X	X			X			X
chr3	183353356	7.00298	6.44876	0.00563663	KLHL24	1.51223								X	X			X			X
chr3	136055077	7.67817	7.08625	0.00127501	STAG1	1.51216									X
chr6	136578001	9.45727	8.95895	0.00861152	BCLAF1	1.5111								X	X	X
chr8	1922044	8.50199	7.95983	0.00553731	KBTBD11	1.5097		X						X	X			X			X
chr5	77781038	7.46119	6.8715	0.00209013	LHFPL2	1.50956									X
chr9	32540542	7.64309	6.97968	0.00368588	TOPORS	1.50897								X	X
chr22	30163358	8.6407	8.06848	0.00441859	UCRC	1.50728	X	X	X					X	X		X	X	X	X	X
chr11	14526423	11.1185	10.5978	0.00486806	PSMA1	1.50703								X	X
chr2	120059801	7.17348	6.52855	0.00344944	C2orf76	1.50608								X	X			X			X
chr8	110346553	10.8884	10.4259	0.00736043	ENY2	1.50606		X						X							X
chr15	50999506	10.796	10.2104	0.00303967	SPPL2A	1.50541									X	X
chr3	147308783	7.51232	6.90462	0.00160601	LOC646849	1.50461									X
chr1	100315640	6.87255	6.27789	0.0014573	AGL	1.50419	X	X	X					X	X	X					X
chr5	36098514	7.49456	6.98725	0.00690053		1.50408									X
chr14	91698877	9.71579	9.11395	0.00261575	GPR68	1.5021		X	X					X	X		X	X			X
chr10	21823094	6.99872	6.47499	0.00319358	MLLT10	1.50208
chr8	57870492	7.43842	6.84945	0.00325654	IMPAD1	1.50085								X	X	X
chr5	43666867	9.56869	9.10474	0.0061688	LOC283412	1.50031									X
chr3	121554030	7.26694	6.65495	0.00283056	EAF2	1.5								X	X	X
chr11	71639747	8.54075	8.02948	0.00451461	RNF121	1.49983		X						X	X			X			X
chr8	103264501	7.03869	6.43242	0.00881817	UBR5	1.49904								X	X			X			X
chr12	32899479	8.52704	7.99128	0.00688631	YARS2	1.49895									X
chr5	109025067	7.1642	6.6031	0.00794563	MAN2A1	1.49868								X	X			X			X
chr21	30244513	7.60547	7.07129	0.00645298	LOC642897	1.49825										X
chr17	36452990	7.27476	6.70819	0.00190034	MRPL45	1.49785								X	X	X		X			X
chr12	112280045	7.03773	6.48427	0.00262065	MAPKAPK5	1.49767		X						X	X		X	X			X
chr14	73525221	7.26826	6.594	0.00742019	RBM25	1.49759	X	X						X	X						X
chr2	224822121	7.45762	6.85246	0.00470366	MRPL44	1.49704		X													X
chr5	114856608	7.7744	7.27532	0.00717269	FEM1C	1.49663									X
chr16	19535208	6.99572	6.36334	0.00217889	CP110	1.49656			X					X	X		X	X			X
chr18	66340927	7.2755	6.77152	0.00270238	TXNDC10	1.49535
chr6	34725183	8.04352	7.36817	0.0036629	SNRPC	1.49524								X	X		X	X			X
chr6	88849583	7.34647	6.70039	0.00370112	CNR1	1.49518								X	X
chr16	74705755	7.17645	6.60482	0.0058465	MLKL	1.49414								X	X
chr5	94799599	7.5961	6.97897	0.00511029	TTC37	1.49395
chr4	106629935	6.9587	6.35101	0.0074354	GSTCD	1.49349								X
chr4	56719782	7.86319	7.25961	0.00409936	EXOC1	1.49099								X
chr8	67540722	7.75299	7.1772	0.00550964	VCPIP1	1.49033
chr17	18743398	7.21056	6.62399	0.00704844	PRPSAP2	1.49015								X
chr1	76251882	7.101	6.53728	0.00581832	RABGGTB	1.48951								X	X			X			X
chr14	50575350	7.087	6.47549	0.00814324	C14orf138	1.48931								X	X
chr3	107761941	8.04062	7.47501	0.00911744	CD47	1.48917		X						X	X		X				X
chrX	15402921	7.39107	6.88945	0.00398837	PIR	1.48843									X
chr16	57462081	7.24231	6.63153	0.00488611	CIAPIN1	1.4882								X	X		X	X			X
chr14	24612571	10.0025	9.46947	0.00363758	PSME2	1.48792	X	X						X	X	X					X
chr8	31496902	6.97904	6.42725	0.00134932	NRG1	1.48768									X
chr9	19375713	13.8088	13.2935	0.00178405	RPS6	1.48661
chr5	150816607	7.20896	6.56337	0.00778611	SLC36A1	1.48572								X	X
chr22	38879445	7.11022	6.58626	0.0055575	DDX17	1.48558	X	X						X	X	X		X			X
chr19	11776884	6.94179	6.34023	0.0017075	HNRPA1L-2	1.48514		X						X	X	X		X			X
chr8	97657455	9.98165	9.48619	0.00775897	PGCP	1.48499								X	X		X	X			X
chr15	59730372	7.15375	6.56276	0.00259112	FAM81A	1.48488		X							X						X
chr10	22605381	8.23662	7.71601	0.00366545	BMI1	1.48391										X
chr10	13141449	7.39352	6.91763	0.00511669	OPTN	1.48391
chr14	50234326	7.15665	6.61305	0.00855106	KLHDC2	1.48372		X						X							X
chr13	111530887	6.98083	6.40162	0.00156186	ANKRD10	1.48366								X	X			X			X
chr1	169074935	7.35258	6.78001	0.00362822	ATP1B1	1.48314									X	X
chr4	153242410	7.09488	6.59669	0.00686208	FBXW7	1.48299								X	X		X	X			X
chr3	160117062	8.18724	7.61904	0.00485779	SMC4	1.48171		X			X					X					X
chr5	54552073	8.92076	8.35061	0.00871724	DHX29	1.48155									X
chr4	73939093	7.95077	7.41798	0.00228426	ANKRD17	1.48127								X	X	X
chr10	121334199	6.92004	6.28279	0.0035286	TIAL1	1.48108	X							X		X					X
chr12	99039078	7.57166	7.0425	0.00872518	APAF1	1.47997	X														X
chr5	158690089	7.00794	6.39011	0.00270892	UBLCP1	1.4797									X
chr4	55095264	7.52873	6.99424	0.00197656	PDGFRA	1.47929		X			X		X		X						X
chr12	13349602	11.1373	10.6428	0.00447385	EMP1	1.47761			X							X
chr10	24872538	7.15448	6.6237	0.00208093	ARHGAP21	1.4761
chr17	30348024	7.03401	6.46872	0.00200853	LRRC37B	1.47609								X	X		X	X	X	X	X
chr18	9475007	7.16325	6.60695	0.00314418	RALBP1	1.47564								X	X
chr6	160199530	6.91735	6.38005	0.00735866	TCP1	1.47564	X							X	X			X		X	X
chr17	662550	7.16441	6.61423	0.00386654	GLOD4	1.47484									X	X		X			X
chr1	24018269	12.3783	11.8948	0.00833669	RPL11	1.47477	X								X	X					X
chr1	169337208	7.56961	7.04664	0.00236681	BLZF1	1.47387								X	X
chr6	83920108	7.02793	6.49888	0.00198745	ME1	1.47366								X	X
chr20	48249482	8.13465	7.49257	0.00918125	B4GALT5	1.47218		X						X	X	X	X	X	X	X	X
chr1	146649692	7.56081	6.99747	0.00162142	PDIA3P	1.47034		X							X						X
chr3	98216756	9.1323	8.64631	0.00553731	CLDND1	1.47012										X
chr11	14299466	7.51148	6.89351	0.00950225	RRAS2	1.46961								X	X
chr5	71515236	8.69514	8.1404	0.00262065	MRPS27	1.46884								X	X		X	X	X	X	X
chr4	128982423	7.58847	7.06174	0.00763513	LARP2	1.46793									X
chr10	96092983	7.03505	6.49231	0.00288254	NOC3L	1.46652										X
chr1	110091233	7.02308	6.5605	0.00976404	GNAI3	1.46648	X	X						X	X	X	X	X			X
chr2	161128662	7.28705	6.73331	0.00815686	RBMS1	1.46633		X							X						X
chr6	88299839	7.37493	6.80428	0.0015304	ORC3L	1.46526								X	X
chr5	31400604	7.22722	6.61619	0.00373922	RNASEN	1.46417								X	X
chr7	92190107	6.93916	6.44472	0.00542552	FAM133B	1.46409			X							X
chr2	191745553	7.80708	7.18132	0.00429646	GLS	1.46354		X							X	X					X
chr3	133317019	6.94275	6.45944	0.00717535	TOPBP1	1.46056								X	X
chr6	26458150	7.74324	7.15932	0.00420376	BTN2A1	1.46001
chr19	1103966	11.3154	10.7853	0.00557655	GPX4	1.45986	X	X		X				X	X	X	X	X			X
chr1	201798269	7.58571	6.97944	0.00353519	IPO9	1.45947		X						X	X		X	X			X
chr1	99127279	7.27367	6.6602	0.00362037	SNX7	1.45929									X
chr1	32256023	8.87235	8.21017	0.00901883	SPOCD1	1.45834	X	X						X	X	X	X	X	X		X
chr12	7074848	7.9884	7.41079	0.00723433	PHB2	1.4582		X	X						X	X					X
chr10	15820169	7.25822	6.75197	0.00484622	C10orf97	1.4579									X
chr5	72794233	13.1177	12.5796	0.00457678	BTF3	1.45712	X								X						X
chr7	127220672	7.62415	7.20619	0.00838823	GCC1	1.4566								X	X
chr7	93514709	7.1094	6.51501	0.00754099	TFPI2	1.45648									X	X
chr18	60994971	6.96108	6.45086	0.00407945	FVT1	1.45366								X	X	X
chr17	26646161	9.13178	8.55222	0.00927419	TMEM97	1.45296		X						X	X						X
chr16	31102163	6.8323	6.31964	0.00335146	VKORC1	1.45185	X	X		X	X	X	X	X	X		X	X	X		X
chr8	125463048	7.60997	7.13479	0.005864	TRMT12	1.45139		X	X					X	X	X	X	X			X
chrX	102470020	7.33419	6.84363	0.00284849	BEX4	1.4513										X
chr7	33053742	7.2392	6.71284	0.00222016	NT5C3	1.44999									X
chr2	203241050	7.11795	6.58163	0.0057394	BMPR2	1.44972									X			X			X
chr4	175157809	7.47792	6.96936	0.00497201	FBXO8	1.44805								X	X
chr1	235294498	6.87438	6.37502	0.00396247	RBM34	1.44789								X	X			X			X
chr7	102113565	7.77285	7.20966	0.00766463	POLR2J	1.44785	X	X							X						X
chr15	59171244	6.97989	6.52461	0.00417512	SLTM	1.44775									X
chrX	122734412	6.99064	6.5387	0.0058543	THOC2	1.44527
chr6	170844205	12.0592	11.5123	0.00485779	PSMB1	1.44504	X	X						X	X		X	X		X	X
chr19	13875337	8.32465	7.71571	0.00849897	MGC3207	1.4448		X			X			X	X	X	X	X	X	X	X
chr12	72233487	8.55068	8.05092	0.0049777	TBC1D15	1.44456									X			X		X	X
chr5	61683081	8.85304	8.40634	0.00735182	DIMT1L	1.44423									X
chr7	35672269	7.36066	6.78947	0.00401591	HERPUD2	1.44158								X	X	X	X	X	X	X	X
chr18	25530930	7.35696	6.81091	0.0036629	CDH2	1.44138
chr22	42372276	6.92639	6.39724	0.00332065	39327	1.4401	X	X			X			X	X		X	X	X	X	X
chr14	93260650	9.08529	8.55011	0.00644933	GOLGA5	1.4394								X	X		X	X			X
chr5	153825517	7.01779	6.38817	0.00782972	SAP30L	1.4392								X	X
chr14	20811773	7.0188	6.48471	0.00379927	PARP2	1.43886									X			X			X
chr2	191511472	7.07832	6.51642	0.00289755	NAB1	1.43816									X	X
chr14	52781113	7.38034	6.86911	0.00777097	PTGER2	1.43802		X							X						X
chr8	67782984	7.10979	6.58843	0.00300449	C8orf45	1.4363								X
chr2	30454397	6.9006	6.38786	0.00265754	LBH	1.43555									X
chr20	35806813	7.09513	6.61492	0.00473002	RPN2	1.43533		X						X	X			X			X
chrX	106871654	10.2089	9.66724	0.00439894	PRPS1	1.43426
chr1	169101769	7.90391	7.48653	0.00632553	NME7	1.43309								X	X	X
chr1	171669300	6.92262	6.32899	0.00763857	VAMP4	1.43205								X	X	X
chr20	35380194	7.24358	6.62827	0.00756858	DSN1	1.43155		X			X			X	X			X			X
chr2	207024309	10.3239	9.77181	0.00621778	EEF1B2	1.43135			X						X
chr20	5095599	7.09164	6.52594	0.00295234	PCNA	1.43085									X
chr18	33552046	7.55532	7.00312	0.00965448	C18orf21	1.43084	X							X	X						X
chr5	139505521	7.09479	6.58542	0.00339129	LOC492311	1.43056		X						X	X	X	X	X	X	X	X
chr2	230222345	6.87883	6.34774	0.00538828	DNER	1.43019			X						X	X		X			X
chr15	56657625	7.26597	6.74293	0.00428511	TEX9	1.42988									X			X			X
chr1	16944757	7.61778	7.11536	0.00688631	LOC729559	1.42956		X			X		X	X	X	X		X			X
chr3	130569439	7.25667	6.79685	0.0032868	ATP2C1	1.42859								X	X
chr17	66031848	8.22607	7.70988	0.00386913	MGC40489	1.4264		X	X						X	X					X
chr1	245912644	7.4852	6.98956	0.00285985	SMYD3	1.42564	X	X		X	X			X	X		X	X			X
chr10	70748487	8.27178	7.82951	0.00570767	KIAA1279	1.42552			X					X	X	X
chr2	86830516	8.37549	7.901	0.00370112	RNF103	1.4237									X			X			X
chr9	106856541	7.37948	6.85526	0.00352273	SMC2	1.4234								X	X	X	X	X	X	X	X
chr2	111395409	6.93855	6.44442	0.00503329	BUB1	1.42289								X	X	X
chr2	172778958	6.89672	6.45483	0.00700503	HAT1	1.42241		X						X		X					X
chr1	84944942	7.1885	6.64138	0.0064001	BXDC5	1.42081									X
chr13	73301981	7.15151	6.62183	0.00324091	C13orf34	1.4202
chr14	56232963	13.3374	12.8652	0.00310597	LOC645683	1.41964
chr15	40327891	13.2143	12.7181	0.00705715	LOC729466	1.41848			X					X	X			X		X	X
chr18	158480	7.2423	6.76798	0.00490823	USP14	1.41813									X
chr9	82186688	8.06255	7.55602	0.00264969	TLE4	1.41469										X
chr5	56111401	6.83667	6.40133	0.00688631	MAP3K1	1.41406										X
chr3	10289707	7.44362	6.98964	0.00842307	TATDN2	1.41357		X						X	X			X			X
chr11	17298286	6.86478	6.43447	0.00693131	NUCB2	1.41307	X	X						X	X						X
chr7	107531415	7.07927	6.49831	0.00794563	DLD	1.4124								X	X
chr10	3818188	9.18229	8.69493	0.00523835	KLF6	1.41221
chr6	4115923	6.81725	6.34345	0.00470385	PECI	1.41212
chr4	157681606	6.91829	6.4436	0.00355857	PDGFC	1.40748
chr3	43731605	6.83279	6.39171	0.00377123	ABHD5	1.40457								X	X		X		X		X
chr3	183415606	7.70954	7.19215	0.00335411	YEATS2	1.40431		X						X	X			X			X
chr12	89813505	6.70905	6.29	0.00570484	WDR51B	1.40415		X	X						X	X					X
chr10	58116989	8.06866	7.61791	0.00742019	ZWINT	1.40386
chr2	24290454	7.18471	6.76335	0.00669668	SF3B14	1.40333								X	X
chr12	64845900	9.32109	8.74725	0.00688631	TBK1	1.40306
chr5	95865525	7.05592	6.53513	0.00587256	CAST	1.40296
chr3	45730548	6.84732	6.42286	0.00434969	SACM1L	1.40279		X						X	X						X
chr4	154265801	7.03066	6.50582	0.00470385	MND1	1.40171								X	X	X	X	X			X
chr15	48022338	7.27358	6.83923	0.00532091	LOC644029	1.40146
chr11	102660651	7.14806	6.61084	0.00452153	MMP1	1.40061								X	X
chr21	30449792	9.48398	8.97195	0.00958305	C21orf7	1.39985										X
chr9	111704851	6.92183	6.44447	0.00441474	CTNNAL1	1.39968		X							X						X
chr6	138188351	8.83069	8.33923	0.00473486	TNFAIP3	1.39957			X					X	X	X
chr19	53115620	6.89085	6.34353	0.00740845	ZNF83	1.3992								X	X
chr12	46576843	8.2597	7.7419	0.00408998	SLC38A1	1.3982								X	X
chr11	116648436	7.73606	7.2506	0.00386913	ZNF259	1.39803		X						X	X	X	X	X			X
chr1	47140831	8.35862	7.90179	0.00502954	KIAA0494	1.39736								X	X	X	X	X	X	X	X
chr6	126661320	6.90587	6.49027	0.00457911	C6orf173	1.39674									X
chr3	39138150	8.46951	8.075	0.00863372	GORASP1	1.39668	X	X						X	X						X
chr6	75962640	7.41343	6.90026	0.00780067	TMEM30A	1.39628									X			X			X
chr15	65440557	7.94962	7.40148	0.00661564	CLPX	1.39478		X						X	X	X					X
chr12	66516842	7.19772	6.74353	0.00714341	C12orf31	1.39308									X			X		X	X
chr11	118230302	6.76967	6.34184	0.00468091	UBE4A	1.39277			X					X	X	X	X	X			X
chr3	179370543	7.72681	7.31687	0.00853398	USP13	1.39262
chr2	74753772	7.61218	7.08414	0.00630909	AUP1	1.39209		X						X	X	X					X
chr9	15422702	7.48434	7.03267	0.00445305	SNAPC3	1.39192									X
chr7	48211055	6.82717	6.36058	0.00261575	ABCA13	1.39136								X	X		X	X			X
chr5	137475455	7.69124	7.1853	0.0055575	BRD8	1.38951		X						X	X		X	X	X	X	X
chr1	226418850	6.87475	6.37162	0.00523942	LIN9	1.38897		X						X	X		X	X		X	X
chr7	96110938	12.3365	11.8477	0.00392285	SHFM1	1.38857									X
chr17	37356536	13.5349	13.0248	0.00986118	RPL19	1.38812	X	X						X	X	X		X			X
chr7	96745902	6.79917	6.34859	0.00717543	ACN9	1.38631
chr8	119774091	7.07934	6.59684	0.00965448	LOC441377	1.38616								X
chr19	37034518	6.96602	6.50745	0.00499728	ZNF529	1.38583								X	X		X	X			X
chr17	34842479	6.98697	6.52198	0.00749857	ZNHIT3	1.38449			X					X	X	X		X			X
chr19	52359055	6.91208	6.48833	0.00557831	ZNF577	1.384	X							X	X			X			X
chr7	23275586	9.09931	8.65878	0.00321411	GPNMB	1.38365										X
chr18	32870246	7.6637	7.09565	0.0090242	ZNF271	1.38212								X	X
chr17	55015563	8.48246	7.95978	0.00977343	COIL	1.38206	X	X						X	X		X	X	X		X
chr7	156473571	7.74634	7.34518	0.00778611	LMBR1	1.38087		X						X	X		X	X			X
chr14	68056023	6.88149	6.40459	0.00574505	PIGH	1.38072			X					X	X			X			X
chr6	170886450	8.04537	7.61408	0.00385773	LOC728739	1.37989	X							X	X		X	X		X	X
chr1	205055270	7.76205	7.32896	0.00756858	RBBP5	1.3797	X	X						X	X	X	X	X			X
chr19	11998599	7.46938	7.00881	0.00557655	ZNF69	1.37637								X	X	X	X	X	X		X
chr4	80822303	10.5255	10.0789	0.00717579	ANTXR2	1.37491									X
chr3	57611182	6.80421	6.38178	0.00961168	FAM116A	1.37434	X			X		X		X	X	X	X	X	X		X
chr13	103451399	6.79197	6.35724	0.00761647	BIVM	1.37367
chr2	64068074	6.89676	6.44348	0.00916787	UGP2	1.3732								X
chrX	100604435	7.55062	7.04519	0.00646327	BTK	1.37309
chr1	200593024	8.95723	8.50067	0.00396247	DDX59	1.37251								X	X		X	X			X
chr15	71173681	7.39508	6.92056	0.00585633	THAP10	1.37113								X	X			X			X
chr17	41132582	8.44889	8.07911	0.00852303	RUNDC1	1.37025		X						X	X			X			X
chr2	240831867	7.4109	6.91726	0.0064088	NDUFA10	1.37023								X	X			X		X	X
chr8	27590835	6.72863	6.31589	0.00498552	CCDC25	1.36907		X						X	X						X
chr4	84328496	7.38581	6.96597	0.00600415	HEL308	1.36874		X			X				X			X			X
chr5	128430386	7.24297	6.7773	0.00342234	ISOC1	1.36677									X
chr2	196998290	7.65918	7.24184	0.00875439	STK17B	1.36602		X													X
chr9	104161155	7.72214	7.31446	0.00649889	ZNF189	1.36455								X	X
chr12	28410133	6.84486	6.39067	0.00502954	CCDC91	1.36453	X							X							X
chr16	66836778	6.94788	6.47486	0.00863372	NAE1	1.36031		X						X	X			X			X
chr5	158584417	7.25353	6.80425	0.0059229	RNF145	1.35901		X							X						X
chr6	159397312	7.67771	7.23805	0.00431841	RSPH3	1.35839								X	X	X	X	X		X	X
chr7	56019486	7.63463	7.15081	0.00973563	GBAS	1.35641	X							X	X			X			X
chr3	112709765	7.77411	7.30277	0.00481679	GTPBP8	1.35618								X	X
chr14	65877310	6.78356	6.35833	0.00479658	FUT8	1.35263								X	X
chr1	202696526	8.59543	8.11791	0.00717535	JARID1B	1.34953	X	X						X	X	X	X	X		X	X
chr11	124966398	8.81633	8.33714	0.00685992	TMEM218	1.34941		X			X			X	X	X	X	X	X	X	X
chr14	51371937	7.16408	6.66541	0.00819891	PYGL	1.34829								X	X
chr4	148653214	8.55306	8.10135	0.00672133	ARHGAP10	1.34696								X	X
chr18	672557	6.88838	6.46019	0.00698997	ENOSF1	1.34611		X							X						X
chr9	4662298	7.49038	7.14431	0.00814324	PPAPDC2	1.34589		X						X	X						X
chr5	154237113	7.07845	6.67188	0.00960169	CNOT8	1.34559	X								X						X
chr6	31543003	9.75868	9.37779	0.00849897	TNF	1.34019	X	X						X	X	X	X	X			X
chr12	32832137	6.78881	6.36935	0.00784766	DNM1L	1.33969									X
chr6	139456249	6.81236	6.38522	0.00717579	HECA	1.33939									X	X
chr14	59927081	6.71032	6.31455	0.00668369	C14orf149	1.33645									X
chr3	160822484	6.71203	6.35264	0.00772911	NMD3	1.33548									X	X		X			X
chr12	69864129	7.17934	6.71809	0.00646722		1.33412									X	X
chr7	39605975	6.89169	6.46673	0.00914108	C7orf36	1.33307									X	X
chr4	109571740	6.64394	6.24694	0.00801385	DC2	1.33257
chr14	39583427	7.49428	7.05292	0.00680399	SIP1	1.33203
chr10	101462315	7.29526	6.88716	0.00706426	CUTC	1.33051								X		X	X				X
chr3	10182692	6.7962	6.41497	0.00943371	VHL	1.32414		X						X	X			X			X
chr17	5390247	7.10015	6.72926	0.00775897	MIS12	1.32414								X			X		X		X
chr12	101786923	8.63382	8.29513	0.00968649	ARL1	1.32378									X
chr1	90098631	7.34282	6.93627	0.00986118	LRRC8C	1.3234
chr9	19288622	7.531	7.15073	0.00772806	DENND4C	1.32295
chr5	141488070	6.93198	6.52831	0.00779105	NDFIP1	1.32149								X	X	X		X			X
chr9	88161457	7.87956	7.44831	0.00928686	AGTPBP1	1.32139									X
chr3	45864808	6.80628	6.38202	0.00778611	LZTFL1	1.32045								X	X
chr8	100885428	11.6102	11.2286	0.0094411	COX6C	1.31998								X	X	X
chr5	98190908	6.80708	6.45221	0.00707911	CHD1	1.3184									X
chr14	23776026	7.67761	7.28741	0.00986118	BCL2L2	1.31815								X	X	X
chr4	88238322	6.68954	6.29657	0.00704844	HSD17B11	1.31611								X	X	X
chr11	122943035	8.30136	7.92804	0.00775688	ASAM	1.31214		X						X	X	X					X
chr1	11126675	6.76559	6.39786	0.00934636	EXOSC10	1.31214		X						X	X	X	X	X	X	X	X
chr3	108268833	6.76357	6.37476	0.00994667	KIAA1524	1.31137		X						X	X		X				X
chr3	143690640	7.05772	6.62302	0.00898402	C3orf58	1.31109									X
chr11	64085569	11.5436	11.1565	0.00690053	PRDX5	1.30998	X	X		X	X	X		X	X	X	X	X	X	X	X
chr3	186648274	7.46489	7.11551	0.00833669	ST6GAL1	1.30945			X					X	X	X	X	X			X
chr2	229888690	8.50584	8.08771	0.00860451	PID1	1.30767									X	X		X			X
chr12	110872695	12.5386	12.1461	0.0081009	ARPC3	1.30266	X	X						X	X	X	X	X			X
chr21	18965971	6.6494	6.29484	0.00874066	BTG3	1.29287
chr11	46765086	9.70517	10.0917	0.00834862	CKAP5	0.77543		X						X	X	X	X	X			X
chr20	34042985	6.65856	7.00602	0.00986138	CEP250	0.774192		X						X	X		X	X			X
chr18	45357922	6.66816	7.02655	0.00974844	SMAD2	0.774024								X	X
chr9	36190892	10.7734	11.1433	0.00933219	CLTA	0.773808	X	X						X	X		X	X			X
chr2	28112808	9.8174	10.1809	0.00903871	BRE	0.772273		X	X					X	X	X		X			X
chrX	48379546	9.28265	9.64601	0.00907708	EBP	0.772046
chr11	74303629	7.30452	7.66259	0.00993515	POLD3	0.770876								X	X		X	X			X
chr6	144416018	11.5101	11.8835	0.00794563	SF3B5	0.768991		X							X						X
chr3	56654161	6.96362	7.35921	0.00754385	C3orf63	0.768016								X	X	X	X	X	X		X
chr19	11039424	9.05424	9.40766	0.00980501	C19orf52	0.766638		X	X					X	X		X	X	X		X
chr5	178977559	7.62268	8.00124	0.00791875	RUFY1	0.765747	X	X						X	X		X	X			X
chr21	19641433	6.65346	6.99516	0.00963532	PRSS7	0.765441									X
chr19	40946749	6.72733	7.15046	0.00796769	SERTAD3	0.763565			X					X	X	X	X	X	X		X
chr14	89029314	6.69611	7.06331	0.00986118	ZC3H14	0.762639								X	X			X			X
chr20	35624752	6.75062	7.20338	0.00914108	RBL1	0.762598								X	X			X			X
chr16	47495210	8.4387	8.83945	0.00986118	PHKB	0.7617								X	X
chr15	45315305	6.5108	6.87526	0.00724007	SORD	0.761676		X						X	X						X
chr22	18111621	10.3275	10.6797	0.00805709	BCL2L13	0.761654		X			X		X	X	X			X		X	X
chrX	148558521	10.2823	10.6325	0.00911744	IDS	0.760687
chr16	5134305	7.15235	7.54884	0.00674486	FAM86A	0.760162	X							X	X		X	X			X
chr4	74861359	7.09446	7.50195	0.00800247	CXCL5	0.760046	X							X	X	X	X	X			X
chr11	77033061	7.44092	7.80456	0.00961168	PAK1	0.759923								X	X		X	X			X
chr22	35936915	6.73478	7.14116	0.00961168	RASD2	0.759184	X	X						X	X		X	X			X
chr15	35147750	8.50548	8.87045	0.0089704	AQR	0.758421
chr3	184016497	9.71353	10.1431	0.00795146	PSMD2	0.7577	X	X			X			X	X						X
chr7	102715328	7.0368	7.44021	0.00710319	ARMC10	0.755368								X	X
chr17	40811266	7.42	7.85085	0.00646327	TUBG2	0.754602	X	X						X	X	X		X			X
chr3	49315264	6.70408	7.11329	0.0092289	USP4	0.753134			X					X	X	X	X	X			X
chr3	183873176	7.97114	8.43404	0.00813528	DVL3	0.752578	X	X						X	X			X			X
chr2	128603896	9.01083	9.44358	0.00797668	POLR2D	0.752315								X	X		X	X			X
chr6	43395104	6.90249	7.35381	0.00986793	ABCC10	0.751186		X			X			X	X	X	X	X		X	X
chr21	46707967	6.6677	7.141	0.00852178	LOC642852	0.750741	X	X			X		X	X	X			X			X
chr19	9938568	6.65062	7.04125	0.00986793	UBL5	0.750656		X						X	X		X	X	X		X
chr6	32096484	6.83577	7.26602	0.00852339	FKBPL	0.750524	X	X			X			X	X		X	X			X
chr2	9628615	7.55035	7.91031	0.00723017	ADAM17	0.750286	X							X	X	X	X	X	X	X	X
chr6	32808494	11.4489	11.8745	0.00665454	PSMB8	0.749299		X						X	X	X	X	X	X	X	X
chr6	151773422	7.55687	7.98703	0.00842307	C6orf211	0.749112									X	X
chr12	113344739	7.27865	7.67186	0.00860451	OAS1	0.748979		X						X	X			X			X
chr16	10837678	7.51973	7.90432	0.00722504	NUBP1	0.748954		X						X	X	X					X
chr12	68688346	6.54749	6.99073	0.00601553	MDM1	0.74829									X			X			X
chr18	13726660	8.55594	8.97743	0.00542881	RNMT	0.748277								X	X
chr11	13299325	9.02202	9.44197	0.00775688	ARNTL	0.747309			X					X	X	X
chr19	50479726	7.41067	7.83837	0.00698361	VRK3	0.746058	X	X		X	X	X		X	X		X	X	X		X
chr20	55043647	10.7716	11.2333	0.00842307	C20orf43	0.745483		X						X	X		X				X
chr8	124510129	10.6899	11.094	0.00819752	FBXO32	0.745469			X					X	X		X	X			X
chr1	52485803	11.999	12.4246	0.00941625	TXNDC12	0.745446								X	X	X	X	X			X
chr21	47744036	8.59541	9.00895	0.00884741	PCNT	0.744743		X						X	X			X		X	X
chr19	926037	9.24873	9.62864	0.00739797	ARID3A	0.743944	X	X			X			X	X	X	X	X			X
chr14	74416643	8.44655	8.81758	0.00928755	COQ6	0.743062								X	X
chr5	140787770	6.75222	7.10703	0.00930334	PCDHGB6	0.743027
chr19	35645627	8.25979	8.70929	0.00705715	FXYD5	0.7425		X						X	X		X	X	X	X	X
chr8	145734463	10.1709	10.5945	0.00775897	MFSD3	0.739132	X	X		X	X			X	X		X	X	X	X	X
chr14	103243816	7.64812	8.05947	0.00721053	TRAF3	0.739033		X						X	X	X		X			X
chrX	129040130	8.35842	8.73333	0.00983737	UTP14A	0.738845
chr11	65101346	9.52878	9.94417	0.00903871	DPF2	0.738713	X	X	X	X	X	X	X	X	X	X	X	X	X	X	X
chr14	102606212	6.75468	7.20859	0.00690053	WDR20	0.738597	X							X	X	X		X			X
chr20	49126891	10.1531	10.5927	0.00563663	PTPN1	0.737931		X						X	X	X		X			X
chr21	40177231	7.81299	8.29236	0.00838823	ETS2	0.737774								X	X
chr13	41958909	10.7985	11.2622	0.00764059	LOC647000	0.73734									X
chr9	80331003	7.15245	7.60037	0.00423412	GNAQ	0.737216	X							X							X
chr2	26531415	7.43264	7.90025	0.0079427	SELI	0.736567	X	X			X			X	X	X		X			X
chr3	49057892	6.82436	7.23366	0.00734083	C3orf60	0.736224	X	X		X	X			X	X	X		X			X
chr11	36510723	7.47766	7.92789	0.00767111	TRAF6	0.73559
chr16	11931196	9.99376	10.5062	0.00903871	RSL1D1	0.735337								X	X	X
chr8	82192598	12.3151	12.6775	0.00933219	FABP5	0.734681
chr1	31732417	9.66339	10.1398	0.00396315	WDR57	0.734637	X							X	X	X	X	X			X
chr17	19807788	6.74844	7.15408	0.00490772	AKAP10	0.734092
chr6	116571151	7.02755	7.42757	0.00721543	TSPYL4	0.733892
chr20	459307	7.74079	8.19845	0.00626156	CSNK2A1	0.732717									X	X
chr3	15642848	6.6112	7.09862	0.00976779	BTD	0.73262								X	X			X			X
chr4	38792298	8.37701	8.79768	0.00477174	TLR6	0.732444									X	X
chr1	161122566	11.5765	12.0186	0.00985205	UFC1	0.732206	X	X	X					X	X			X			X
chr1	70820511	6.70704	7.16363	0.0058543	HHLA3	0.732191		X						X	X						X
chr2	65454887	11.7091	12.1734	0.00637651	ACTR2	0.732109								X	X	X
chr1	161952982	6.95805	7.35621	0.0094411	OLFML2B	0.731978	X	X						X	X	X		X			X
chr19	10196806	7.57891	8.06252	0.00864873	C19orf66	0.731841	X	X		X	X	X		X	X	X		X			X
chr7	150782918	8.13362	8.5854	0.00406728	AGAP3	0.731697	X	X			X			X	X	X	X	X	X	X	X
chr6	7107830	6.52382	6.91889	0.00861258	RREB1	0.731565								X		X
chr15	62144588	6.55796	6.98612	0.00901883	VPS13C	0.731561		X						X	X						X
chr19	45574759	7.26866	7.73435	0.00344944	ZNF296	0.731482	X	X						X	X		X	X			X
chr17	71228776	6.81254	7.30577	0.00717535	C17orf80	0.731083		X						X	X						X
chr16	89574811	6.85099	7.25333	0.00903871	SPG7	0.730631	X	X						X	X		X	X	X	X	X
chr7	137559725	9.79402	10.2001	0.00543373	CREB3L2	0.730165			X						X	X		X			X
chr2	165349322	6.72625	7.1952	0.00661564	GRB14	0.728017
chr20	30795683	7.95495	8.43213	0.00491229	POFUT1	0.727993		X						X	X	X	X				X
chr20	34236847	8.56576	8.99183	0.00801409	RBM12	0.727929	X	X						X	X		X	X			X
chr19	54704610	12.9243	13.3167	0.00852522	RPS9	0.727508	X	X			X			X	X		X		X		X
chr6	3064092	7.77356	8.27796	0.00642925	RIPK1	0.726826
chr17	57060002	7.07831	7.47883	0.0079465	TRIM37	0.725989								X	X	X	X	X	X	X	X
chr12	6643093	12.1479	12.646	0.00915679	GAPDH	0.725384			X						X	X
chr1	19401000	10.2979	10.7261	0.00633531	UBR4	0.725225		X	X					X	X	X	X	X			X
chr9	36336393	6.80239	7.28093	0.00717089	RNF38	0.725076		X						X	X		X	X			X
chr22	20004537	7.91113	8.31244	0.00686208	C22orf25	0.724527	X	X		X	X	X		X	X	X	X	X	X		X
chr15	101811226	10.3955	10.8276	0.00440302	SELS	0.724035		X						X	X	X					X
chr2	74759385	7.01316	7.43389	0.00720757	LOXL3	0.723592		X						X	X	X					X
chr16	69151913	6.91887	7.40829	0.00508104	DERPC	0.723044	X	X						X	X	X	X	X			X
chr10	101471601	7.3146	7.79616	0.00452489	COX15	0.722994								X		X	X				X
chr15	78730531	8.18747	8.71883	0.00699751	IREB2	0.722687	X	X						X	X			X		X	X
chr19	44235301	7.27205	7.74281	0.00479658	C19orf61	0.722039	X	X			X			X	X		X	X			X
chr17	40465342	7.92946	8.44293	0.00426193	STAT3	0.721254	X	X						X	X	X		X			X
chr9	140476531	9.42653	9.89389	0.00386913	ZMYND19	0.721206	X	X		X	X			X	X		X	X	X	X	X
chr16	74330673	10.7922	11.2398	0.00412957	PSMD7	0.720999									X
chr16	8889037	6.67261	7.19942	0.00853398	TMEM186	0.720683		X			X			X	X	X					X
chrX	102611373	10.2934	10.7376	0.00907708	WBP5	0.720654										X
chr19	30302901	7.99576	8.48567	0.00501001	CCNE1	0.720424								X	X			X			X
chr15	89631405	7.50297	7.93357	0.00800247	ABHD2	0.720327		X						X	X		X	X		X	X
chr11	695609	7.189	7.66887	0.00960169	TMEM80	0.720274	X	X						X	X	X	X	X	X	X	X
chr15	75661720	9.09217	9.53295	0.00449567	SIN3A	0.719667		X			X			X	X	X	X	X			X
chr4	101944566	6.80759	7.26552	0.00884741	PPP3CA	0.719244								X	X
chr2	27422455	9.10975	9.63311	0.00884741	SLC5A6	0.719073		X						X	X	X		X			X
chrX	145701115	7.88254	8.37636	0.00700503	LOC653103	0.71882
chr9	103064366	8.29116	8.76862	0.00380772	TEX10	0.718386								X	X
chr12	56229244	6.7536	7.18549	0.00429505	MMP19	0.718246								X	X	X	X	X	X		X
chr16	2653351	7.18979	7.63008	0.00907708	KCTD5	0.717645	X		X	X		X		X	X		X	X	X	X	X
chr4	843064	11.3768	11.7853	0.00853398	GAK	0.717324	X	X		X	X	X	X	X	X		X	X			X
chr9	133589333	8.28498	8.7523	0.00316503	ABL1	0.717295	X	X						X	X		X	X			X
chr17	56422539	10.0699	10.5372	0.00367865	SUPT4H1	0.717225		X						X	X	X	X	X	X	X	X
chr1	65298912	7.72212	8.14648	0.00775688	JAK1	0.71659									X
chr1	179050512	9.38167	9.83974	0.00470366	TOR3A	0.715975	X	X		X	X			X	X						X
chr12	98987403	12.9147	13.4071	0.00400546	SLC25A3	0.715584	X														X
chr18	32912176	7.0914	7.58604	0.00438933	ZNF24	0.715301								X	X
chr1	204042243	6.90229	7.45746	0.00927419	SOX13	0.715111	X	X		X	X			X	X	X	X	X		X	X
chr5	154092462	8.35893	8.87753	0.00861152	LARP1	0.71502	X	X						X	X						X
chr11	76571917	7.3079	7.83134	0.00972443	PHCA	0.714726		X			X			X	X		X	X			X
chr12	16500076	8.1382	8.57413	0.00424649	MGST1	0.71465										X
chr19	45912872	7.32557	7.83423	0.0058302	ERCC1	0.713345	X	X		X	X			X	X		X	X			X
chr2	71174670	6.94041	7.3912	0.00363528	TEX261	0.713313	X	X						X	X	X	X				X
chr2	85912298	10.5018	11.0004	0.00316503	GNLY	0.712943		X			X			X	X		X	X			X
chr4	2249159	10.6596	11.1471	0.00357075	MXD4	0.712718	X	X						X	X			X			X
chr1	248020501	6.97519	7.37448	0.00993515	TRIM58	0.712532								X	X		X	X			X
chr5	130747187	7.64983	8.19778	0.00389833	RAPGEF6	0.712268								X	X			X			X
chr16	54964699	7.6859	8.20087	0.00273036	IRX5	0.711842		X							X						X
chr11	126081619	6.95259	7.49745	0.00437389	FAM118B	0.71182	X	X						X	X			X			X
chr2	10262455	7.81304	8.27555	0.0061688	RRM2	0.711696		X			X			X	X		X	X	X	X	X
chr12	110811283	6.84046	7.32603	0.00329696	ANAPC7	0.711484	X	X						X	X	X		X			X
chr11	128769468	7.43927	7.91917	0.00382247	C11orf45	0.711184								X	X	X
chr17	46125686	8.84988	9.24051	0.00961168	NFE2L1	0.711146	X			X		X		X	X			X			X
chr22	29279890	6.83506	7.29915	0.00775897	ZNRF3	0.710891								X	X	X	X	X	X	X	X
chr11	65337943	7.28839	7.72949	0.00369218	SSSCA1	0.710018	X	X			X			X	X	X	X	X	X	X	X
chr15	72114632	7.70021	8.19665	0.0033157	MYO9A	0.709879								X	X		X	X	X		X
chr11	63448922	9.35666	9.89254	0.00490672	RTN3	0.709533								X	X		X	X	X		X
chr12	12867992	7.30169	7.80925	0.00456501	CDKN1B	0.709069										X
chr10	75196186	9.09961	9.63399	0.00523942	PPP3CB	0.708168									X	X
chr11	118272104	12.8818	13.3864	0.0022658	ATP5L	0.708013			X					X	X	X	X	X			X
chr16	84853537	7.76932	8.30306	0.00365287	CRISPLD2	0.7078								X	X	X	X	X	X	X	X
chr16	108058	10.0961	10.6299	0.00976404	RHBDF1	0.707729	X	X						X	X		X	X	X	X	X
chr1	31404353	10.1384	10.6754	0.00303678	PUM1	0.707272		X			X			X	X	X	X	X			X
chr12	56598288	6.92389	7.40352	0.00408613	RNF41	0.707232		X			X			X	X	X	X	X	X		X
chr1	145516252	9.80506	10.2745	0.00441474	PEX11B	0.706589	X	X	X					X	X	X	X	X			X
chr2	98272431	9.149	9.62277	0.00620079	ACTR1B	0.706566	X	X		X	X			X	X		X				X
chr1	46092976	7.948	8.43031	0.00344944	GPBP1L1	0.704935	X	X	X	X	X			X	X	X	X	X	X	X	X
chr12	50523608	7.81173	8.30112	0.0022142	LASS5	0.704397								X
chr1	247579458	9.11816	9.56235	0.00600415	NLRP3	0.704263	X							X	X		X	X			X
chr14	50249997	7.99	8.55632	0.00644773	SDCCAG1	0.704206		X						X							X
chr7	87462883	7.00273	7.50421	0.00427662	SLC25A40	0.70318		X							X						X
chr9	130547958	9.06467	9.58442	0.00482946	CDK9	0.702865		X			X			X	X	X	X	X		X	X
chr1	1716725	11.6451	12.1445	0.00475346	GNB1	0.70259	X	X						X	X		X	X			X
chr5	133291201	10.5411	11.0265	0.00833651	C5orf15	0.702562	X	X		X	X			X	X	X		X		X	X
chr20	48807376	13.195	13.6413	0.00578593	CEBPB	0.702158		X						X	X	X		X			X
chr16	75661622	8.68576	9.17069	0.00283341	KARS	0.702141								X	X
chrX	153712056	8.6565	9.20005	0.00800247	UBL4A	0.702096								X	X		X	X	X	X	X
chr1	8921061	13.2625	13.7768	0.00755374	ENO1	0.701985	X	X		X		X		X	X			X			X
chr15	43825660	7.29576	7.74203	0.0049729	HISPPD2A	0.701782		X							X						X
chr3	32726637	7.96941	8.5509	0.00479658	CNOT10	0.700444									X
chr2	185463093	6.92792	7.3955	0.00971171	ZNF804A	0.700427
chr1	15814735	8.23402	8.78477	0.00471054	CASP9	0.698926	X	X						X	X			X			X
chr2	97426639	6.70729	7.14925	0.00772669	CNNM4	0.698608	X	X						X	X		X	X			X
chr1	16524349	7.70237	8.22554	0.00303507	ARHGEF19	0.698591		X						X	X			X		X	X
chrX	9754496	7.70848	8.24298	0.00287638	SHROOM2	0.698399
chr6	14117872	9.02517	9.57097	0.00777286	CD83	0.697831
chr12	50031724	7.17327	7.7045	0.00714068	FMNL3	0.697697								X
chr15	75890424	9.52599	10.0146	0.00359197	SNUPN	0.697686	X	X		X	X			X	X	X	X	X			X
chr13	50234859	8.602	9.14704	0.00456646	EBPL	0.697231								X	X
chr4	1283639	7.67218	8.1498	0.00553731	MAEA	0.695433	X	X		X	X			X	X		X	X	X	X	X
chr16	71762903	7.87961	8.32088	0.00800247	AP1G1	0.695389								X	X
chr13	45911008	12.7182	13.2482	0.00706426	TPT1	0.69505	X			X		X		X	X		X		X		X
chr3	195590235	8.36925	8.82621	0.00411433	TNK2	0.694542	X	X			X			X	X	X		X		X	X
chr22	37154246	8.1568	8.62681	0.00474026	RABL4	0.694457	X	X	X					X	X	X	X	X			X
chr16	56965748	10.6229	11.1071	0.00286004	HERPUD1	0.694213	X	X		X	X			X	X			X			X
chr1	8412457	7.88129	8.3951	0.00538828	RERE	0.693317		X						X	X		X	X	X		X
chr17	74466976	10.335	10.8856	0.00474884	RHBDF2	0.692704	X	X						X	X		X	X	X	X	X
chr11	67922330	7.05674	7.60561	0.00884741	SUV420H1	0.692656	X			X				X	X	X	X	X	X	X	X
chr20	36130816	8.97752	9.415	0.00986118	BLCAP	0.691992		X			X			X	X			X			X
chr17	57784863	9.98684	10.579	0.00714476	TMEM49	0.691724	X		X						X	X		X		X	X
chr14	103851701	7.24002	7.82672	0.00242458	MARK3	0.690346								X	X	X		X			X
chr5	179727690	7.45379	8.08766	0.00394912	GFPT2	0.689661		X						X	X		X	X	X		X
chr18	55711619	7.84306	8.36327	0.00173436	NEDD4L	0.689551								X	X			X			X
chr4	1694527	8.96549	9.38996	0.00688631	SLBP	0.689317		X						X	X		X	X	X	X	X
chr10	72164135	8.06141	8.52777	0.0064001	EIF4EBP2	0.688778								X	X	X	X	X			X
chr16	68119375	7.63351	8.05375	0.00832231	NFATC3	0.688638	X							X	X			X			X
chr10	91087651	7.14071	7.69957	0.00314005	IFIT3	0.688621
chr17	43138680	7.36448	7.926	0.00422703	NMT1	0.688114	X	X			X		X	X	X	X	X	X			X
chr9	80911992	7.9672	8.53449	0.00455993	PSAT1	0.687372	X							X		X					X
chr19	11274943	8.0334	8.49442	0.00479285	KANK2	0.687168	X							X	X	X		X			X
chr8	98787285	10.532	11.0569	0.00449567	LAPTM4B	0.686831								X	X			X			X
chrX	102930424	10.8354	11.3411	0.00775897	MORF4L2	0.686296										X
chr6	142468367	8.14814	8.74319	0.00278602	VTA1	0.68617									X	X
chr11	118992288	8.1364	8.68556	0.00214379	MIZF	0.685949	X	X	X	X	X			X	X	X	X	X		X	X
chr19	19303008	8.36111	8.94848	0.00401914	RFXANK	0.685768	X	X		X	X	X		X	X	X	X	X	X		X
chr2	128014866	8.7029	9.21423	0.00654524	ERCC3	0.685731		X						X	X						X
chr7	150419341	7.86848	8.34588	0.00320793	GIMAP5	0.685702		X			X			X	X	X	X	X	X	X	X
chr6	31633013	12.3262	12.767	0.00864881	CSNK2B	0.685559	X	X						X	X		X	X			X
chr5	119799973	9.67369	10.2555	0.00444673	PRR16	0.684667
chr3	128997671	8.53622	9.11286	0.00923005	C3orf37	0.684399	X	X		X	X	X	X	X	X		X	X			X
chr16	31366509	10.7452	11.2845	0.00903871	ITGAX	0.684379		X						X	X		X	X	X	X	X
chr10	104404252	10.5977	11.1	0.00255988	TRIM8	0.684269								X	X	X	X	X			X
chr21	45138975	9.8869	10.3445	0.00547853	PDXK	0.684093	X	X			X			X	X			X			X
chr16	4897912	10.1839	10.5915	0.00738211	UBN1	0.683808	X	X		X	X			X	X		X	X			X
chr5	139624624	10.3127	10.7948	0.00319358	PFDN1	0.683355		X						X	X	X	X	X	X	X	X
chr19	2428164	9.77575	10.3507	0.00538606	LMNB2	0.68326	X		X					X	X	X	X	X			X
chr1	160313054	11.8144	12.3557	0.00319944	NCSTN	0.683154		X						X	X	X		X			X
chr11	118443102	11.0168	11.5404	0.0095944	ARCN1	0.683121	X	X	X					X	X	X	X	X			X
chr4	10075963	8.60133	9.17888	0.00384092	WDR1	0.682689	X	X			X				X						X
chr17	37026256	13.1465	13.7367	0.00261575	LASP1	0.682537	X	X						X	X	X		X			X
chr14	93170157	6.86938	7.48309	0.00571657	LGMN	0.682396	X	X		X	X			X	X			X			X
chr10	3109712	10.1107	10.6264	0.00335146	PFKP	0.681446
chr16	50775961	6.7775	7.45051	0.00683765	CYLD	0.681198		X						X	X	X	X	X			X
chr6	159186773	10.6865	11.136	0.00434969	VIL2	0.680363	X	X						X	X	X	X	X		X	X
chr9	71766562	6.59919	7.11298	0.00200853	TJP2	0.680049								X	X	X
chr1	151227179	11.6769	12.1808	0.00686208	PSMD4	0.67957	X	X		X	X			X	X	X	X	X		X	X
chr11	60704558	10.2155	10.8005	0.00563663	SLC15A3	0.679518	X	X	X					X	X			X			X
chr17	79002933	7.28836	7.91052	0.00752806	FLJ90757	0.67897	X	X			X			X	X		X	X	X	X	X
chr20	30946153	7.33914	7.88817	0.00396315	ASXL1	0.678743								X	X	X	X				X
chr11	129733671	6.90851	7.4835	0.0046495	NFRKB	0.678445	X							X	X						X
chr2	73300510	9.18787	9.72541	0.00217669	RAB11FIP5	0.67822		X						X	X	X		X		X	X
chr9	131707810	8.50109	8.9699	0.00775897	DOLK	0.677147		X						X	X	X		X			X
chr5	141371314	10.7629	11.3593	0.00169716	GNPDA1	0.676936	X	X						X	X	X		X			X
chr3	132136370	7.61583	8.25038	0.00762263	DNAJC13	0.675465								X	X
chr8	29190581	7.45435	8.15166	0.00845702	DUSP4	0.675156		X							X						X
chr5	139554227	9.7681	10.4159	0.00853398	C5orf32	0.675049		X						X	X	X	X	X	X	X	X
chrX	11776278	7.33791	7.86889	0.00408613	MSL3L1	0.674632
chr19	48111453	7.38427	7.93528	0.00190099	GLTSCR1	0.674007		X						X	X	X	X	X	X	X	X
chr9	116148597	7.91536	8.49631	0.00556478	ALAD	0.673899		X	X					X	X	X	X	X			X
chr11	4406158	8.46691	9.08082	0.00434969	TRIM21	0.673676								X	X
chr22	19929130	12.3209	12.8796	0.00231932	COMT	0.673573	X	X		X	X			X	X		X	X	X		X
chr9	93372114	7.91106	8.45526	0.00866993	DIRAS2	0.673544		X						X	X	X		X			X
chr1	94350761	7.72144	8.36251	0.0088156	GCLM	0.67236	X	X						X	X	X					X
chr2	206642784	6.98864	7.65861	0.0069494		0.671486		X							X	X					X
chr10	1095478	8.29515	8.77727	0.00649395	WDR37	0.671354									X	X
chr2	220040947	8.28301	8.80289	0.00630855	FAM134A	0.670535	X	X						X	X		X	X			X
chr2	27532360	9.82562	10.3518	0.00842307	MPV17	0.66976		X						X	X	X		X			X
chr11	134022337	8.19675	8.66831	0.00601509	NCAPD3	0.669172		X			X			X	X						X
chr14	100800125	9.41195	9.9617	0.00444389	WARS	0.669005	X	X			X			X	X			X			X
chr22	17618401	6.97004	7.5594	0.00933219	CECR5	0.668767	X	X						X	X			X		X	X
chr19	6664568	8.38278	8.9199	0.00453985	TNFSF14	0.668639	X	X						X	X	X	X	X	X		X
chr17	7123131	6.97012	7.60063	0.0017075	ACADVL	0.66841								X			X		X		X
chr17	79651020	11.4628	11.9978	0.00267555	HGS	0.668099		X						X	X	X	X	X	X	X	X
chr6	97337189	8.15497	8.75309	0.00136358	C6orf66	0.667599		X							X						X
chr16	70557691	8.14633	8.81834	0.00344944	SF3B3	0.667369		X						X	X	X		X			X
chr17	80416060	8.6731	9.24525	0.00579257	NARF	0.666997		X						X	X	X	X	X	X	X	X
chr17	57642886	8.41423	8.92979	0.0051392	DHX40	0.666636	X		X						X	X					X
chr1	145611036	9.4321	10.0012	0.00441859	ZNF364	0.664679	X	X	X					X	X	X	X	X			X
chr11	71808339	10.9808	11.5347	0.00686208	C11orf59	0.664338		X						X	X			X			X
chr1	27425306	11.0949	11.7102	0.00418233	SLC9A1	0.664131	X	X						X	X	X	X	X			X
chr22	20325557	7.37446	7.91519	0.00305186	LOC653135	0.664111		X						X	X	X	X	X	X		X
chr12	862089	7.33982	7.88505	0.00605744	WNK1	0.663896
chr10	43278249	8.78323	9.41703	0.00490672	BMS1	0.663723			X					X	X
chrX	100663191	7.10239	7.70154	0.00178047	HNRNPH2	0.663675
chr1	161016732	10.4523	11.0258	0.00269597	ARHGAP30	0.663297	X	X			X			X	X	X		X			X
chr19	45854246	7.91333	8.46566	0.00713745	ERCC2	0.663		X			X			X	X		X	X			X
chr10	6186843	8.84233	9.44275	0.0015143	PFKFB3	0.662278										X
chr2	98372799	9.46196	10.0554	0.00175246	TMEM131	0.662149	X	X		X	X			X	X		X	X			X
chr17	79476999	12.8762	13.5227	0.0069494	ACTG1	0.661979	X	X		X		X		X	X	X	X	X	X	X	X
chr3	17198657	6.69534	7.29299	0.00200853	TBC1D5	0.661906	X							X	X			X			X
chr2	44113647	8.33839	8.94449	0.00211057	LRPPRC	0.661725	X	X						X	X			X			X
chr20	42219571	7.30859	7.90546	0.00208093	IFT52	0.661596	X	X						X	X	X					X
chr19	49298322	8.33642	8.89847	0.00376777	BCAT2	0.661128		X						X	X		X	X			X
chr16	2732498	10.3685	10.9003	0.00326258	KCTD5	0.660999	X	X						X	X	X	X	X	X	X	X
chr12	56367862	10.2605	10.8677	0.00370112	RAB5B	0.660927								X	X	X	X	X	X		X
chr1	241753404	7.20221	7.77321	0.0016003	OPN3	0.66074		X						X	X						X
chr19	3136191	11.3572	12.0019	0.00314418	GNA15	0.660738	X	X						X	X	X	X	X			X
chr6	160100148	10.97	11.5312	0.00606009	SOD2	0.660712	X							X	X			X		X	X
chr2	183789605	7.74697	8.39511	0.00222971	NCKAP1	0.660391
chr3	5020801	9.95362	10.4797	0.00694437	BHLHB2	0.660327	X	X						X	X	X		X			X
chr3	142720010	8.47302	9.10601	0.00248758	SR140	0.660034									X
chr1	143687097	6.89211	7.47798	0.00279004	LOC647481	0.659445
chr5	140079747	9.7539	10.4255	0.00520507	ZMAT2	0.659434	X	X						X	X		X	X			X
chr20	32399110	9.50715	10.0729	0.00306582	CHMP4B	0.658564	X	X	X	X		X		X	X		X	X			X
chr9	97136833	9.39782	10.0222	0.00740601	HIATL1	0.658463		X						X	X	X					X
chr17	75137005	7.16182	7.8387	0.0029482	SEC14L1	0.657989	X							X	X		X	X	X	X	X
chr8	145486056	6.66375	7.15411	0.00481833	LOC653119	0.657211	X	X		X	X	X	X	X	X		X	X	X	X	X
chr11	46698634	9.89002	10.4089	0.00986118	ARHGAP1	0.656254		X						X	X	X	X	X			X
chr1	46152886	9.53638	10.0855	0.00291877	TMEM69	0.655626	X		X	X				X	X	X	X	X	X	X	X
chr10	103605356	7.38823	7.97272	0.00518142	C10orf76	0.655447								X	X	X
chr17	35306175	9.13986	9.68368	0.00704844	AATF	0.655223		X						X	X	X		X			X
chr15	63413999	10.8893	11.6091	0.00344944	LACTB	0.654267		X						X	X						X
chr8	23386318	7.42951	8.10122	0.00390015	SLC25A37	0.653593	X	X						X	X	X	X	X	X	X	X
chr13	28194903	8.39521	9.07481	0.00396977	POLR1D	0.652965								X	X			X			X
chr7	128577666	7.23487	7.77072	0.00809082	IRF5	0.652136		X						X	X						X
chr20	3127165	7.98871	8.66286	0.00208093	FASTKD5	0.6515								X		X
chr19	49458072	9.98271	10.6869	0.00872741	BAX	0.649813	X	X		X				X	X		X	X	X		X
chr17	73163825	11.0756	11.7596	0.00315898	SUMO2	0.649793	X	X			X			X	X		X	X			X
chr2	232646381	8.13915	8.77932	0.0061688	COPS7B	0.649651	X	X						X	X	X	X	X			X
chr18	32073254	7.39469	8.01181	0.00105085	DTNA	0.648609									X
chr17	46048429	9.90152	10.5162	0.00231932	CDK5RAP3	0.648368	X	X		X		X		X	X			X			X
chr11	66432472	8.37242	9.00573	0.00141006	RBM4B	0.648366		X			X			X	X	X	X	X	X	X	X
chr17	73512609	7.44821	8.06222	0.00273036	TSEN54	0.64835		X						X	X		X	X			X
chr1	1571100	7.33092	7.95872	0.00408613	CDC2L1	0.648247	X	X			X			X	X		X	X			X
chr16	29674600	11.2896	11.8829	0.00466827	QPRT	0.647876	X	X						X	X	X	X	X	X	X	X
chr2	113864791	12.6139	13.3299	0.00279855	IL1RN	0.646655	X	X		X				X	X	X	X	X			X
chr1	47023090	8.43765	9.01308	0.00389233	MKNK1	0.64621		X						X	X	X	X	X	X	X	X
chr21	45079429	7.18078	7.80835	0.00513744	RRP1B	0.646186	X	X			X			X	X			X			X
chr8	48872745	10.0999	10.7088	0.00207755	MCM4	0.64591		X						X	X	X					X
chr17	81037567	7.86176	8.43211	0.00557655	METRNL	0.64555	X	X		X	X			X	X	X	X	X	X	X	X
chr12	74934900	8.69847	9.36637	0.00227763		0.644753	X														X
chrX	48929385	6.78655	7.3337	0.00842307	WDR45	0.644376
chr8	74692332	8.02988	8.67813	0.00798565	UBE2W	0.644337	X	X						X	X						X
chr2	37070783	7.60658	8.24595	0.00477174	STRN	0.644061									X
chr1	39303870	9.20776	9.87977	0.0016003	RRAGC	0.643861								X	X	X	X	X			X
chr11	6340176	10.1665	10.7644	0.00433146	PRKCDBP	0.643646	X							X	X						X
chr5	68790040	9.08207	9.6384	0.00484945	GUSBL1	0.643624									X
chr15	74738318	7.16818	7.81293	0.00196162	UBL7	0.643428		X						X	X	X	X	X			X
chr22	32870663	7.46294	8.03678	0.00196056	FBXO7	0.643306		X						X	X		X	X			X
chr5	179105629	10.001	10.6435	0.00319097	CANX	0.643091	X	X						X	X		X	X			X
chr11	64051811	11.1084	11.6512	0.00494356	GPR137	0.642748	X	X		X	X	X		X	X	X	X	X	X	X	X
chr5	80708840	8.00059	8.5677	0.00180665	SSBP2	0.642264								X
chrX	46696375	8.04011	8.7024	0.00775688	RP2	0.642046
chr5	176730775	10.1574	10.8195	0.00158557	PRELID1	0.640202	X	X		X	X			X	X		X	X	X	X	X
chr22	42095503	8.13314	8.84285	0.00467329	MEI1	0.639664	X	X						X	X		X	X			X
chr7	106842189	6.70784	7.37563	0.00832231	COG5	0.639576								X	X
chr7	5566782	13.7431	14.3923	0.00411433	ACTB	0.639472	X	X		X		X		X	X						X
chr10	95066186	9.17602	9.74787	0.00208093	FER1L3	0.638657			X							X
chr11	308107	10.817	11.3056	0.00735866	IFITM2	0.63811	X	X			X			X	X	X	X	X	X	X	X
chr4	2463947	8.8764	9.39876	0.00535889	RNF4	0.637597	X	X			X			X	X		X	X			X
chr20	23026270	8.24777	8.87458	0.00151231	THBD	0.636304	X	X			X				X						X
chr22	24979718	6.67175	7.32607	0.00130794	GGT1	0.635424		X			X			X	X		X	X	X		X
chr22	31048038	8.24893	8.76907	0.00580758	DUSP18	0.635395		X						X	X	X					X
chr7	66452664	9.09774	9.65101	0.00903871	SBDSP	0.634328								X	X
chr13	113863086	9.43589	10.0556	0.0031363	CUL4A	0.63417	X	X		X		X		X	X			X			X
chr19	10444454	9.50965	10.2305	0.00468091	ICAM3	0.633802	X	X						X	X	X	X	X	X		X
chr4	2743375	6.92666	7.58439	0.0023824	TNIP2	0.633418	X	X						X	X		X	X			X
chr19	10982253	10.3263	10.9759	0.00113839	CARM1	0.632962		X	X					X	X		X	X	X		X
chr22	41601209	9.10246	9.7084	0.00296218	L3MBTL2	0.632558	X	X		X	X			X	X		X	X			X
chr11	126132842	9.76302	10.3769	0.0069494	SRPR	0.631182	X	X						X	X			X			X
chr1	150237799	10.4532	11.0684	0.00523835	APH1A	0.630171	X	X						X	X	X		X		X	X
chr19	39421348	9.1509	9.74855	0.00781006	MRPS12	0.630104	X	X		X	X			X	X		X	X	X	X	X
chr6	110012424	9.05431	9.73285	0.00396977	FIG4	0.629226								X	X	X	X	X			X
chr1	156698234	8.66687	9.2367	0.00778611	C1orf66	0.629143	X	X						X	X	X	X	X	X	X	X
chr5	34656342	10.543	11.2073	0.00319097	RAI14	0.628371		X							X						X
chr16	56395364	7.76938	8.34671	0.00220923	AMFR	0.628225	X							X	X		X	X			X
chr13	115079988	9.20983	9.96003	0.00474884	ZNF828	0.626745								X	X			X			X
chr9	134452157	10.6302	11.2909	0.0030547	RAPGEF1	0.626719		X			X			X	X			X			X
chr3	53190025	11.2813	11.8558	0.00472711	PRKCD	0.62666	X	X	X		X			X	X			X			X
chr12	120634510	10.3525	10.9761	0.00367865	RPLP0	0.626512	X	X						X	X			X			X
chr19	46031027	7.05142	7.71163	0.00680399	OPA3	0.626007	X	X		X	X			X	X		X	X			X
chr11	65651211	10.203	10.8559	0.00225518	FIBP	0.62597	X	X		X	X	X	X	X	X	X	X	X	X	X	X
chrX	48760459	6.88422	7.50798	0.0033157	SLC35A2	0.625518
chr1	225589204	7.60491	8.25936	0.00506217	LBR	0.625298								X	X		X	X			X
chr8	54958938	8.47465	9.08676	0.00195955	LYPLA1	0.624991									X
chr8	134467091	6.68788	7.3632	0.00166197	ST3GAL1	0.622999	X	X		X	X			X	X						X
chr20	43124862	10.6515	11.1652	0.00680399	SERINC3	0.622876		X	X					X	X	X					X
chr9	3824127	7.82058	8.46522	0.00160995	GLIS3	0.622566	X	X						X	X						X
chr1	221874766	7.51299	8.13817	0.00197656	DUSP10	0.62212									X	X
chr22	28202413	7.89389	8.53329	0.00186952	PITPNB	0.621963		X							X			X			X
chr11	62414321	7.84639	8.55254	0.00735866	INTS5	0.620572	X	X						X	X		X	X	X		X
chr5	137801179	8.12193	8.83105	0.00208093	EGR1	0.620475	X	X		X	X	X	X	X	X			X			X
chr8	38854388	7.22574	7.9524	0.00401914	ADAM9	0.620313								X	X	X	X	X			X
chr17	48939584	8.72988	9.51191	0.00433146	TOB1	0.62019		X						X	X	X		X			X
chr19	17416477	9.58843	10.3451	0.00280575	MRPL34	0.619387		X			X			X	X		X	X	X		X
chrX	48830134	7.3762	8.14933	0.00236391	GRIPAP1	0.617694
chr17	1733266	8.12575	8.73231	0.00458383	RPA1	0.617632									X	X		X			X
chr1	36179476	7.30248	8.02829	0.00118812	C1orf216	0.615571								X	X	X	X	X			X
chr9	139305110	8.82719	9.42816	0.00832407	PMPCA	0.615343	X	X		X	X	X	X	X	X		X	X	X	X	X
chr2	65537985	8.90482	9.62942	0.0023824	SPRED2	0.614594								X	X	X
chr15	73976554	7.3206	7.90476	0.00819752	CD276	0.614581		X						X	X			X			X
chr19	3750771	8.78627	9.42715	0.00611251	APBA3	0.614051		X			X			X	X			X			X
chr20	21283942	9.93321	10.7206	0.00451461	XRN2	0.613177		X			X			X	X			X			X
chr3	138066539	7.41318	8.10938	0.00104227	MRAS	0.612829								X	X		X	X			X
chr20	33866714	10.5272	11.251	0.00132431	EIF6	0.611549	X	X						X	X		X	X			X
chr22	22890123	8.97185	9.62431	0.00458365	PRAME	0.611004		X						X	X		X	X			X
chr6	31465863	7.65792	8.44867	0.00197656	MICB	0.609506								X	X	X	X	X			X
chr5	140052758	9.79478	10.5402	0.00176023	HARS	0.608618	X	X						X	X		X	X			X
chrX	19552083	10.7853	11.3851	0.00600415	SH3KBP1	0.606246									X
chr17	40761694	8.49786	9.24128	0.0078012	TUBG1	0.605719	X	X			X			X	X	X					X
chr1	23630264	10.3944	11.1694	0.00842307	HNRPR	0.605159								X	X	X		X			X
chr14	71374122	9.16571	9.83422	0.0026017	PCNX	0.604717									X	X
chr5	32227100	7.67392	8.35051	0.00200853	MTMR12	0.604608	X	X							X						X
chr12	56665483	10.6338	11.2489	0.00208093	CS	0.603014		X			X			X	X	X	X	X	X	X	X
chr11	66247880	7.37282	7.95817	0.00344944	DPP3	0.60199	X	X	X		X			X	X	X	X	X	X	X	X
chr16	15068833	6.96462	7.75993	0.0012753	KIAA0251	0.601949								X	X	X
chr5	68665120	7.15317	7.83998	0.00147466	RAD17	0.601317									X
chr1	109852192	8.42556	9.19182	0.000740876	SORT1	0.601021	X	X		X	X			X	X	X	X	X			X
chr5	218356	8.83708	9.52442	0.00359197	SDHA	0.598835	X							X	X			X			X
chr15	75136071	7.82821	8.45378	0.00397952	SCAMP2	0.598698	X	X						X	X	X	X	X			X
chr8	144898549	12.0516	12.7429	0.00117276	PUF60	0.598636	X	X		X	X			X	X		X	X	X	X	X
chr17	48620419	8.99633	9.76862	0.00214379	SPATA20	0.597945	X	X						X	X	X		X			X
chr3	49449639	7.7204	8.43372	0.00479658	TCTA	0.596779			X					X	X	X	X	X			X
chr1	154934774	6.90138	7.55611	0.00585633	SHC1	0.596341	X	X		X	X			X	X	X	X	X			X
chr8	6565878	8.17582	8.80464	0.00487194	AGPAT5	0.596283								X	X			X			X
chr19	10217071	7.8562	8.61302	0.00660927	PPAN	0.593955	X	X		X	X	X		X	X	X		X			X
chr1	161090764	7.46058	8.27744	0.00176023	DEDD	0.593215	X	X	X					X	X			X			X
chr3	195690206	7.08063	7.85814	0.000944083	SDHALP1	0.593134	X	X			X			X	X	X		X		X	X
chr1	184759858	9.23064	10.0608	0.00178405	FAM129A	0.592428								X	X	X		X			X
chr15	78441663	8.56908	9.27266	0.0069494	IDH3A	0.591761	X	X						X	X			X		X	X
chr6	43138920	11.007	11.8213	0.001683	SRF	0.591664	X	X		X	X		X	X	X	X	X	X			X
chr17	16520162	8.70818	9.41143	0.00196892	LOC644422	0.591392								X			X		X		X
chr3	32433163	7.61735	8.41028	0.00113839	CMTM7	0.590019									X	X
chr7	65425671	9.47354	10.2611	0.000746616	GUSB	0.589762								X	X
chr20	62526518	7.99233	8.75061	0.00265809	DNAJC5	0.588584	X	X			X			X	X		X	X	X		X
chr5	177631508	8.73713	9.51196	0.000791674	HNRNPAB	0.587907	X	X		X	X	X	X	X	X		X	X			X
chr4	122589110	13.3478	14.1235	0.00383685	ANXA5	0.58735									X
chr7	128032331	8.93283	9.59547	0.00238083	IMPDH1	0.58681	X	X						X	X						X
chr7	43915493	7.65795	8.46663	0.0012363	URG4	0.586025	X	X						X	X		X	X	X	X	X
chr22	18074902	12.0094	12.8187	0.00102539	ATP6V1E1	0.58457								X	X			X		X	X
chr22	37678068	11.6435	12.2326	0.00484914	PSCD4	0.583745	X	X		X	X			X	X	X	X	X			X
chr1	222791428	7.06913	7.72271	0.00330232	MIA3	0.582929								X	X
chr17	44668075	8.32584	9.09263	0.00116591	NSF	0.581826								X	X			X			X
chr1	108677442	7.89969	8.67309	0.00225116	SLC25A24	0.580007			X					X		X
chr15	65255362	10.0029	10.7591	0.00123584	SPG21	0.575995	X	X	X					X	X						X
chr1	212458879	9.54761	10.2952	0.00248758	PPP2R5A	0.575462								X	X	X	X	X			X
chr8	144386554	7.33977	8.09546	0.00242616	TOP1MT	0.573604	X	X						X	X		X	X	X	X	X
chr17	80572438	8.83022	9.58459	0.00244444	WDR45L	0.568725	X	X						X	X	X	X	X	X	X	X
chr6	30644166	9.22719	9.92997	0.00207755	KIAA1949	0.568443			X					X	X		X				X
chr20	627259	9.02271	9.74824	0.00263673	SRXN1	0.567185									X	X
chr1	116915290	10.5037	11.2103	0.00272374	ATP1A1	0.566239		X	X					X	X	X					X
chr2	10443015	8.04003	8.73523	0.00915772	HPCAL1	0.566018	X	X		X	X	X	X	X	X		X	X	X	X	X
chr18	47808713	10.1191	10.8454	0.0029149	CXXC1	0.565687		X						X	X						X
chr1	202909951	10.2065	10.9439	0.0036529	ADIPOR1	0.564333	X	X						X	X	X	X	X		X	X
chr9	137208944	10.8286	11.6185	0.000863652	RXRA	0.563413	X	X		X	X			X	X		X	X	X		X
chr12	104609559	9.96618	10.7911	0.00471357	TXNRD1	0.562192			X					X	X	X		X			X
chr13	77454312	9.05805	9.86085	0.0035286	KCTD12	0.561925
chr9	90340434	10.2545	11.046	0.00169716	CTSL1	0.561777		X						X	X			X			X
chr7	73588575	11.1025	11.7293	0.00503329	EIF4H	0.561684		X						X	X	X	X	X			X
chr14	35030300	8.68983	9.4829	0.00197656	SNX6	0.560546								X	X	X
chr7	72854728	8.69072	9.48572	0.00218374	BAZ1B	0.559038	X	X	X	X				X	X	X		X			X
chr6	29758637	10.2525	11.0362	0.0061688	HCG4	0.554748								X		X	X				X
chr11	66406088	8.13745	8.98365	0.000964065	RBM4	0.553557		X			X			X	X	X	X	X	X	X	X
chr11	71935825	10.2213	10.8564	0.00658331	INPPL1	0.553355		X						X	X			X			X
chr5	39371780	10.2931	11.1603	0.00120186	DAB2	0.553349									X
chr16	8985951	8.47811	9.18943	0.00557655	USP7	0.549611		X			X			X	X	X					X
chr3	57557090	9.27149	10.1628	0.000967465	ARF4	0.547422	X			X		X		X	X	X		X			X
chr7	105888731	7.69645	8.62585	0.00306168	NAMPT	0.545597								X	X		X	X			X
chr7	139246316	8.51441	9.31974	0.00918125		0.542599	X	X							X			X			X
chr6	117996665	8.46425	9.30886	0.00408998	LOC654174	0.534416								X	X
chr9	132934857	8.78378	9.51463	0.00490823	FREQ	0.530222		X						X	X		X	X			X
chr1	182567758	8.86745	9.80085	0.00755374	RGS16	0.529948		X							X	X					X
chr11	124933013	10.1867	10.823	0.00899982	LOC731486	0.52311		X			X			X	X	X	X	X	X	X	X
chr5	171288553	8.32747	9.1722	0.00900702	FBXW11	0.522284								X	X		X	X			X
chr3	127317066	8.92718	9.70218	0.00317425	MCM2	0.521722	X	X			X			X	X		X	X			X
chr2	131862420	8.96498	9.82182	0.00146	PLEKHB2	0.520346								X	X		X	X			X
chr18	47795211	7.27813	8.14079	0.00151017	MBD1	0.512654		X						X	X						X
chr1	39456916	9.28258	10.2867	0.000436784	AKIRIN1	0.511491								X	X	X	X	X			X
chr1	86046444	8.45595	9.37763	0.00568784	CYR61	0.510661									X
chr2	232318242	7.57855	8.56365	0.000197445	NCL	0.506924	X	X			X			X	X		X	X			X
chr7	98923521	10.3282	11.2831	0.0016003	ARPC1B	0.497943	X	X						X	X						X
chrX	129198849	8.85688	9.89995	0.000185323	ELF4	0.490837
chr11	44587141	8.18995	9.19971	0.000879235	CD82	0.487286		X						X	X		X	X			X
chr12	124105570	9.05781	10.0488	0.000275247	EIF2B1	0.486581		X			X			X	X			X			X
chrX	154114635	8.65914	9.45385	0.00813303	F8A1	0.486154								X
chr20	34213953	9.40184	10.2923	0.00855106	CPNE1	0.480329	X	X						X	X		X	X			X
chr16	81640553	9.23449	10.3578	0.00287638	CMIP	0.473889	X	X						X	X	X					X
chr14	24899141	8.04487	8.97166	0.00951438	KIAA0323	0.472211		X	X					X	X						X
chr3	99548985	8.31465	9.35017	0.000727035	FILIP1L	0.467136										X
chr20	48697661	9.0484	9.9772	0.00329961	TMEM189-UBE2V1	0.464783		X						X	X	X		X			X
chr11	62623518	8.89991	10.1235	0.000188478	SLC3A2	0.434584	X	X		X		X		X	X			X			X
