# Supplementary material for: Genome-wide landscape of liver X receptor chromatin binding and gene regulation in human macrophages
Source: BMC Genomics. 2012 Jan 31;13:50. doi: 10.1186/1471-2164-13-50 (PMC3295715; doi:10.1186/1471-2164-13-50)
Supplement: Additional file 6 — Table S3. Detailed information on all 112 LXR hotspots. Numbers of peaks and genes are indicated similarly as in Table 1. Additional columns indicate the tendency of each region having vast majority (> 2 times) of peaks in T09- (or vehicle-) treated sample versus vehicle- (or T09-) treated sample, the tendency of each region having majority (> 2 times) of up- (or down-) regulated genes versus down- (up-) regulated genes. Moreover, in separate columns up- and down-regulated genes, number of all genes, gene density and enriched GO terms (P < 0.05) are shown. Regions already shown in Table 1 are in bold. [file 1471-2164-13-50-S6.XLS]

## Sheet: region_info.xls
Supplementary Table 3
STATISTICS:
Peak rich regions: 112
Peak loci: 202
T09 peaks: 151
VEHICLE peaks:137
Common peaks: 86
DE genes: 1713
Upregulated genes: 1258
Downregulated genes: 455
SETTINGS:
Peak cut offs: STRINGENT PEAK SET I.E. FDR<1%, FE>4 and raw p<10 exp -10
Gene expression cut offs: p<0.01
REGION	CHR	REGION START	REGION END	PEAKS	T09 PEAKS	VEHICLE PEAKS	UP GENES	DOWN GENES	DE GENES	KEY GENES: UP REGULATED	KEY GENES: DOWN REGULATED	ALL GENES	GENE DENSITY	PEAK TENDENCY	GENE TENDENCY	5 BEST GO TERMS	GO GENES	GO TERM	IGV LOCATION	REGION SIZE (MBP)
R1	chr1	8412456	11763591	2	2	1	3	2	5	RP3-477M7.4,KIF1B,EXOSC10	RERE,ENO1	47	0.0140251	T09&VEHICLE	U&D				chr1:8412456-11763591	3.35114
R2	chr1	15479027	17945053	1	0	1	4	2	6	TMEM51,RP4-680D5.3,RP11-169K16.7,CROCCP2	CASP9,ARHGEF19	24	0.00973226	VEHICLE	U&D				chr1:15479027-17945053	2.46603
R3	chr1	23630263	26071982	2	2	2	3	1	4	RPL11,PNRC2,CLIC4	HNRNPR	37	0.0151533	T09&VEHICLE	U	mRNA metabolic process, RNA processing	2	mRNA metabolic process	chr1:23630263-26071982	2.44172
R4	chr1	27018838	33511169	2	2	0	3	3	6	YTHDF2,SPOCD1,KHDRBS1	SLC9A1,PUM1,SNRNP40	75	0.0115521	T09	U&D	mRNA processing, mRNA metabolic process	2	mRNA processing	chr1:27018838-33511169	6.49233
R5	chr1	43282794	47844512	2	2	2	6	3	9	ERMAP,MED8,POMGNT1,KIAA0494,STIL,CMPK1	GPBP1L1,TMEM69,MKNK1	51	0.01118	T09&VEHICLE	U&D				chr1:43282794-47844512	4.56172
R6	chr1	150237798	154193105	2	1	2	8	2	10	MRPS21,MCL1,ENSA,GABPB2,S100A9,S100A8,RPS27,C1orf43	APH1A,PSMD4	79	0.0199732	T09&VEHICLE	U	response to external stimulus, chemotaxis, taxis	3	response to external stimulus	chr1:150237798-154193105	3.95531
R7	chr1	154934773	156706753	3	1	3	4	2	6	GON4L,KIAA0907,SLC25A44,CCT3	SHC1,C1orf66	52	0.0293457	VEHICLE	U&D				chr1:154934773-156706753	1.77198
R8	chr1	201798268	207228338	2	1	2	5	2	7	IPO9,UBE2T,KDM5B,TMEM183A,RBBP5	ADIPOR1,SOX13	49	0.00902382	T09&VEHICLE	U	one-carbon metabolic process, histone modification, covalent chromatin modification, chromatin modification	2	one-carbon metabolic process	chr1:201798268-207228338	5.43007
R9	chr1	225589203	226752892	1	0	1	6	1	7	SRP9,C1orf55,H3F3A,ACBD3,LIN9,RP11-118H4.1	LBR	13	0.0111714	VEHICLE	U	biosynthetic process, translational elongation, translation	4	biosynthetic process	chr1:225589203-226752892	1.16369
R10	chr1	226626264	229694443	5	4	4	4	0	4	RP11-118H4.1,FTHL2,SPHAR,ABCB10		21	0.00684445	T09&VEHICLE	U				chr1:226626264-229694443	3.06818
R11	chr1	229440128	231136342	1	1	0	3	0	3	SPHAR,ABCB10,ARV1		12	0.00707458	T09	U				chr1:229440128-231136342	1.69621
R12	chr2	9540	11411	1	1	1	0	0	0			2	1.06895	T09&VEHICLE	U&D				chr2:9540-11411	0.001871
R13	chr2	8818974	11319001	1	1	1	5	3	8	ID2,ITGB1BP1,CPSF3,YWHAQ,PQLC3	ADAM17,RRM2,HPCAL1	23	0.0091999	T09&VEHICLE	U&D	positive regulation of cell cycle, homeostasis of number of cells	2	positive regulation of cell cycle	chr2:8818974-11319001	2.50003
R14	chr2	69240275	73460367	2	0	2	5	2	7	ANTXR1,GFPT1,SNRNP27,MCEE,C2orf7	TEX261,RAB11FIP5	28	0.00663493	VEHICLE	U				chr2:69240275-73460367	4.22009
R15	chr2	88326723	89157702	1	1	0	1	0	1	KRCC1		4	0.0048136	T09	U				chr2:88326723-89157702	0.830979
R16	chr2	240831866	241532221	1	0	1	1	0	1	NDUFA10		23	0.0328405	VEHICLE	U				chr2:240831866-241532221	0.700355
R17	chr3	14554500	14556681	1	0	1	0	0	0			12	5.50206	VEHICLE	U&D				chr3:14554500-14556681	0.002181
R18	chr3	42528780	43775864	1	1	0	2	0	2	HIGD1A,ABHD5		11	0.00882058	T09	U				chr3:42528780-43775864	1.24708
R19	chr3	56654160	58488088	1	1	0	2	2	4	FAM116A,KCTD6	C3orf63,ARF4	15	0.00817917	T09	U&D				chr3:56654160-58488088	1.83393
R20	chr3	127317065	129041381	2	1	1	1	2	3	CNBP	MCM2,C3orf37	22	0.0127587	T09&VEHICLE	U&D				chr3:127317065-129041381	1.72432
R21	chr3	193585240	196669469	2	0	2	4	2	6	TM4SF19,AC092933.3,PAK2,NCBP2	TNK2,AC024937.4	28	0.00907844	VEHICLE	U&D	cellular protein metabolic process, regulation of phosphorylation, regulation of phosphate metabolic proces..., regulation of phosphorus metabolic proce..., regulation of cellular protein metabolic..., regulation of protein metabolic process	3	cellular protein metabolic process	chr3:193585240-196669469	3.08423
R22	chr4	843063	1714283	1	1	1	0	3	3		GAK,MAEA,SLBP	22	0.0252519	T09&VEHICLE	D	cell cycle, regulation of cell cycle	3	cell cycle	chr4:843063-1714283	0.87122
R23	chr4	55095263	55164415	1	0	1	1	0	1	PDGFRA		8	0.115687	VEHICLE	U				chr4:55095263-55164415	0.069152
R24	chr5	71146280	71616474	1	1	1	1	0	1	MRPS27		9	0.019141	T09&VEHICLE	U				chr5:71146280-71616474	0.470194
R25	chr5	131630135	133984962	1	0	1	4	1	5	SLC22A4,HSPA4,CDKL3,SAR1B	C5orf15	24	0.0101918	VEHICLE	U	cellular membrane organization, membrane organization	2	cellular membrane organization	chr5:131630135-133984962	2.35483
R26	chr5	137273648	140086267	2	2	2	6	5	11	FAM13B,BRD8,ETF1,MATR3,PURA,C5orf53	EGR1,C5orf32,PFDN1,HARS,ZMAT2	38	0.0135105	T09&VEHICLE	U&D				chr5:137273648-140086267	2.81262
R27	chr5	149780770	149785372	2	2	0	0	0	0			20	4.34594	T09	U&D				chr5:149780770-149785372	0.004602
R28	chr5	175818220	179780388	2	2	1	2	5	7	RP11-889L3.1,RNF130	PRELID1,HNRNPAB,RUFY1,CANX,GFPT2	50	0.0126194	T09&VEHICLE	D				chr5:175818220-179780388	3.96217
R29	chr5	178977558	180671711	2	2	0	1	3	4	RNF130	RUFY1,CANX,GFPT2	21	0.0123956	T09	D				chr5:178977558-180671711	1.69415
R30	chr6	31830968	34741572	1	1	1	4	2	6	SLC44A4,HLA-DRB1,RPS18,SNRPC	FKBPL,PSMB8	54	0.0185529	T09&VEHICLE	U&D				chr6:31830968-34741572	2.9106
R31	chr6	42013578	44418164	1	0	1	4	2	6	KIAA0240,PPP2R5D,POLR1C,CDC5L	SRF,ABCC10	48	0.0199619	VEHICLE	U&D				chr6:42013578-44418164	2.40459
R32	chr6	122764495	123130866	1	1	1	2	0	2	SERINC1,SMPDL3A		4	0.0109179	T09&VEHICLE	U	sphingolipid metabolic process, membrane lipid metabolic process, phospholipid metabolic process, organophosphate metabolic process, cellular lipid metabolic process	2	sphingolipid metabolic process	chr6:122764495-123130866	0.366371
R33	chr6	159055896	160219469	1	0	1	4	2	6	RSPH3,WTAP,TCP1,MRPL18	VIL2,SOD2	17	0.0146102	VEHICLE	U&D				chr6:159055896-160219469	1.16357
R34	chr6	166778406	170893749	2	1	2	4	0	4	BRP44L,CCR6,PSMB1,PDCD2		17	0.00413088	T09&VEHICLE	U				chr6:166778406-170893749	4.11534
R35	chr7	1572430	2549161	1	1	1	0	0	0			25	0.0255956	T09&VEHICLE	U&D				chr7:1572430-2549161	0.976731
R36	chr7	5566781	5603416	2	2	0	0	1	1		ACTB	23	0.627815	T09	D				chr7:5566781-5603416	0.036635
R37	chr7	35672268	36775709	1	1	1	1	0	1	HERPUD2		7	0.00634379	T09&VEHICLE	U				chr7:35672268-36775709	1.10344
R38	chr7	42948871	44426891	1	1	1	2	1	3	PSMA2,MRPL32	URGCP	25	0.0169145	T09&VEHICLE	U&D				chr7:42948871-44426891	1.47802
R39	chr7	150069060	151361890	3	1	2	2	2	4	GIMAP8,FASTK	GIMAP5,AGAP3	29	0.0224314	T09&VEHICLE	U&D	regulation of catabolic process	2	regulation of catabolic process	chr7:150069060-151361890	1.29283
R40	chr7	156473570	158713692	1	0	1	2	0	2	LMBR1,UBE3C		9	0.00401764	VEHICLE	U				chr7:156473570-158713692	2.24012
R41	chr8	6565877	8561012	1	1	1	0	1	1		AGPAT5	13	0.00651585	T09&VEHICLE	D				chr8:6565877-8561012	1.99514
R42	chr8	21431784	23432977	2	1	2	0	1	1		SLC25A37	23	0.0114931	T09&VEHICLE	D				chr8:21431784-23432977	2.00119
R43	chr8	53535015	55060462	1	1	1	2	1	3	RB1CC1,MRPL15	LYPLA1	8	0.00524436	T09&VEHICLE	U&D				chr8:53535015-55060462	1.52545
R44	chr8	141047110	142126472	2	1	2	0	0	0			7	0.00648531	T09&VEHICLE	U&D				chr8:141047110-142126472	1.07936
R45	chr8	143354160	145736580	5	4	5	0	4	4		TOP1MT,PUF60,BOP1,MFSD3	59	0.0247647	T09&VEHICLE	D				chr8:143354160-145736580	2.38242
R46	chr8	145486055	146017982	1	1	1	0	2	2		BOP1,MFSD3	26	0.0488789	T09&VEHICLE	D				chr8:145486055-146017982	0.531927
R47	chr9	79186150	80646375	1	1	1	0	1	1		GNAQ	8	0.00547861	T09&VEHICLE	D				chr9:79186150-80646375	1.46023
R48	chr9	106856540	108403400	4	4	4	3	0	3	SMC2,ABCA1,FKTN		7	0.0045253	T09&VEHICLE	U				chr9:106856540-108403400	1.54686
R49	chr9	129775410	129777011	1	0	1	0	0	0			7	4.37227	VEHICLE	U&D				chr9:129775410-129777011	0.001601
R50	chr9	134452156	137332432	1	1	0	0	2	2		RAPGEF1,RXRA	32	0.01111	T09	D				chr9:134452156-137332432	2.88028
R51	chr9	138541640	140484943	9	7	9	1	2	3	EDF1	PMPCA,ZMYND19	55	0.0283023	T09&VEHICLE	U&D				chr9:138541640-140484943	1.9433
R52	chr10	73009772	73611127	1	1	0	1	0	1	PSAP		12	0.0199549	T09	U				chr10:73009772-73611127	0.601355
R53	chr11	308106	911658	2	1	2	1	2	3	RPLP2	IFITM2,TMEM80	35	0.05799	T09&VEHICLE	U&D				chr11:308106-911658	0.603552
R54	chr11	9302203	9782591	1	1	0	3	0	3	TMEM41B,RP11-16F15.2,SWAP70		7	0.0145716	T09	U				chr11:9302203-9782591	0.480388
R55	chr11	61731758	64056964	1	1	0	1	4	5	FTH1	INTS5,SLC3A2,RTN3,GPR137	58	0.024944	T09	D	di-, tri-valent inorganic cation transpo..., metal ion transport, cation transport	2	di-, tri-valent inorganic cation transpo...	chr11:61731758-64056964	2.32521
R56	chr11	63448921	66445276	7	5	4	2	8	10	TRMT112,PRDX5	RTN3,GPR137,DPF2,SSSCA1,FIBP,DPP3,RBM4,RBM4B	96	0.0320389	T09&VEHICLE	D				chr11:63448921-66445276	2.99635
R57	chr11	66247879	70053509	2	1	2	1	4	5	FADD	DPP3,RBM4,RBM4B,SUV420H1	51	0.0134012	T09&VEHICLE	D	RNA splicing, mRNA processing, mRNA metabolic process	2	RNA splicing	chr11:66247879-70053509	3.80563
R58	chr11	70049268	77185109	1	1	1	3	5	8	FADD,RNF121,SPCS2	C11orf59,INPPL1,POLD3,ACER3,PAK1	49	0.00686674	T09&VEHICLE	U&D	regulation of signal transduction, regulation of signaling process, regulation of signaling pathway, regulation of MAP kinase activity, DNA replication	3	regulation of signal transduction	chr11:70049268-77185109	7.13584
R59	chr11	118230301	126138751	2	1	2	5	6	11	UBE4A,AP000926.1,TMEM218,EI24,RPUSD4	ATP5L,ARCN1,HINFP,SLC37A2,FAM118B,SRPR	62	0.00783972	T09&VEHICLE	U&D	intracellular transport	3	intracellular transport	chr11:118230301-126138751	7.90845
R60	chr12	52281792	54582779	1	1	0	4	0	4	ANKRD33,PFDN5,PCBP2,SMUG1		34	0.0147763	T09	U	cellular macromolecule catabolic process	2	cellular macromolecule catabolic process	chr12:52281792-54582779	2.30099
R61	chr12	56229243	57628892	2	2	1	5	4	9	AC034102.1,CNPY2,PTGES3,NACA,PRIM1	MMP19,RAB5B,RNF41,CS	59	0.0421534	T09&VEHICLE	U&D				chr12:56229243-57628892	1.39965
R62	chr12	64845899	66524534	1	0	1	3	0	3	TBK1,RP11-118B13.1,LLPH		12	0.00714867	VEHICLE	U				chr12:64845899-66524534	1.67864
R63	chr12	72148657	72668471	1	0	1	2	0	2	RAB21,TBC1D15		4	0.00769506	VEHICLE	U	small GTPase mediated signal transductio..., intracellular signal transduction	2	small GTPase mediated signal transductio...	chr12:72148657-72668471	0.519814
R64	chr12	120634509	123255954	1	1	0	4	1	5	C12orf43,CLIP1,RSRC2,DENR	RPLP0	42	0.0160217	T09	U				chr12:120634509-123255954	2.62145
R65	chr13	24929890	24932391	1	1	1	0	0	0			9	3.59856	T09&VEHICLE	U&D				chr13:24929890-24932391	0.002501
R66	chr13	31417320	31736503	1	1	1	1	0	1	HSPH1		6	0.018798	T09&VEHICLE	U				chr13:31417320-31736503	0.319183
R67	chr13	45911007	46702441	2	2	0	0	1	1		TPT1	6	0.00758118	T09	D				chr13:45911007-46702441	0.791434
R68	chr13	113863085	113919400	1	1	0	0	1	1		CUL4A	9	0.159815	T09	D				chr13:113863085-113919400	0.056315
R69	chr14	93170156	94595958	1	1	0	4	1	5	GOLGA5,C14orf142,UBR7,IFI27L2	LGMN	20	0.0140272	T09	U				chr14:93170156-94595958	1.4258
R70	chr14	106319490	106321122	1	1	0	0	0	0			17	10.4167	T09	U&D				chr14:106319490-106321122	0.001632
R71	chr15	40228961	41673246	1	0	1	2	0	2	SRP14,NUSAP1		28	0.0193868	VEHICLE	U				chr15:40228961-41673246	1.44429
R72	chr15	71173680	72492912	1	1	0	1	1	2	THAP10	MYO9A	13	0.00985422	T09	U&D				chr15:71173680-72492912	1.31923
R73	chr15	78441662	79286162	1	0	1	3	2	5	PSMA4,MORF4L1,CTSH	IDH3A,IREB2	18	0.0213144	VEHICLE	U&D	cofactor metabolic process, posttranscriptional regulation of gene e...	2	cofactor metabolic process	chr15:78441662-79286162	0.8445
R74	chr15	89631404	91045476	1	0	1	1	1	2	IQGAP1	ABHD2	18	0.0127292	VEHICLE	U&D				chr15:89631404-91045476	1.41407
R75	chr16	108057	2759032	4	1	4	4	3	7	STUB1,FAHD1,NDUFB10,PDPK1	RHBDF1,AC141586.5,KCTD5	81	0.0305548	VEHICLE	U&D	positive regulation of cellular componen..., cellular response to organic substance	2	positive regulation of cellular componen...	chr16:108057-2759032	2.65097
R76	chr16	2009518	3072385	3	3	1	3	2	5	NDUFB10,PDPK1,TNFRSF12A	AC141586.5,KCTD5	55	0.0517468	T09	U&D	localization, positive regulation of cellular componen...	4	localization	chr16:2009518-3072385	1.06287
R77	chr16	28616902	31394319	4	3	3	2	2	4	SULT1A1,VKORC1	QPRT,ITGAX	71	0.0255633	T09&VEHICLE	U&D	vitamin metabolic process, cofactor metabolic process	2	vitamin metabolic process	chr16:28616902-31394319	2.77742
R78	chr16	84211460	85906550	2	1	2	1	1	2	TAF1C	CRISPLD2	19	0.0112088	T09&VEHICLE	U&D				chr16:84211460-85906550	1.69509
R79	chr16	87425405	90098542	4	3	4	1	1	2	MAP1LC3B	SPG7	37	0.0138414	T09&VEHICLE	U&D	catabolic process	2	catabolic process	chr16:87425405-90098542	2.67314
R80	chr17	3572089	7418491	3	3	0	5	1	6	TMEM93,ITGAE,MIS12,TXNDC17,ZBTB4	ACADVL	74	0.0192388	T09	U				chr17:3572089-7418491	3.8464
R81	chr17	15160214	17728212	3	3	1	1	1	2	FAM18B2	AC005822.1	28	0.0109034	T09	U&D				chr17:15160214-17728212	2.568
R82	chr17	29298040	31150592	1	1	1	5	0	5	RNF135,EVI2A,UTP6,SUZ12,LRRC37B		16	0.00863673	T09&VEHICLE	U	protein ubiquitination, protein modification by small protein co..., protein modification by small protein co...	2	protein ubiquitination	chr17:29298040-31150592	1.85255
R83	chr17	41843489	47502285	3	2	1	7	4	11	DUSP3,GJC1,KIAA1267,KPNB1,PNPO,ZNF652,AC004797.1	NMT1,NSF,CDK5RAP3,NFE2L1	59	0.0104262	T09&VEHICLE	U&D				chr17:41843489-47502285	5.6588
R84	chr17	55015562	59147703	3	2	2	3	4	7	COIL,SRSF1,AC005884.1	SUPT4H1,TRIM37,DHX40,TMEM49	30	0.00726016	T09&VEHICLE	U&D				chr17:55015562-59147703	4.13214
R85	chr17	73512608	76377808	2	2	1	3	3	6	C17orf95,SRSF2,BIRC5	TSEN54,RHBDF2,SEC14L1	46	0.0160547	T09&VEHICLE	U&D	RNA splicing, mRNA processing, mRNA metabolic process	2	RNA splicing	chr17:73512608-76377808	2.8652
R86	chr17	78863340	80685893	6	5	4	4	5	9	ARL16,THOC4,SLC16A3,FN3KRP	AC127496.3,ACTG1,HGS,NARF,WDR45L	56	0.0307261	T09&VEHICLE	U&D				chr17:78863340-80685893	1.82255
R87	chr19	5691400	5692862	1	1	0	0	0	0			12	8.20793	T09	U&D				chr19:5691400-5692862	0.001462
R88	chr19	8306500	8387377	1	1	1	1	0	1	RPS28		15	0.185467	T09&VEHICLE	U				chr19:8306500-8387377	0.080877
R89	chr19	9938567	10450346	1	1	0	0	4	4		UBL5,C19orf66,PPAN-P2RY11,ICAM3	22	0.0429873	T09	D				chr19:9938567-10450346	0.511779
R90	chr19	12754024	12912695	1	1	0	4	0	4	CTD-2192J16.15,DHPS,C19orf43,PRDX2		22	0.138652	T09	U				chr19:12754024-12912695	0.158671
R91	chr19	12786536	13262722	1	0	1	3	0	3	DHPS,C19orf43,PRDX2		18	0.0378004	VEHICLE	U				chr19:12786536-13262722	0.476186
R92	chr19	15381610	15384631	1	1	1	0	0	0			6	1.9861	T09&VEHICLE	U&D				chr19:15381610-15384631	0.003021
R93	chr19	17416476	19617122	3	3	0	2	2	4	PDE4C,C19orf50	MRPL34,RFXANK	65	0.0295368	T09	U&D				chr19:17416476-19617122	2.20065
R94	chr19	34855900	35036301	1	1	1	1	0	1	ZNF807P		6	0.0332592	T09&VEHICLE	U				chr19:34855900-35036301	0.180401
R95	chr19	39109721	42789931	3	3	1	6	2	8	EIF3K,RPS16,EID2B,PSMC4,HNRNPUL1,RPS19	MRPS12,SERTAD3	66	0.0179338	T09	U	cellular macromolecule biosynthetic proc..., macromolecule biosynthetic process, translation, RNA processing, ribosomal small subunit biogenesis, rRNA processing, rRNA metabolic process, translational elongation, ribosome biogenesis, ncRNA processing	6	cellular macromolecule biosynthetic proc...	chr19:39109721-42789931	3.68021
R96	chr19	45574758	49465056	1	1	1	0	7	7		ZNF296,ERCC2,ERCC1,OPA3,GLTSCR1,BCAT2,BAX	68	0.0174794	T09&VEHICLE	D	cellular catabolic process, catabolic process, nucleic acid phosphodiester bond hydroly..., DNA catabolic process, cellular macromolecule catabolic process, macromolecule catabolic process, DNA metabolic process, nucleotide-excision repair, DNA incision, nucleotide-excision repair, DNA damage r..., nucleotide-excision repair	4	cellular catabolic process	chr19:45574758-49465056	3.8903
R97	chr19	49298321	51303301	3	3	0	0	3	3		BCAT2,BAX,VRK3	72	0.0359106	T09	D	positive regulation of hydrolase activit...	2	positive regulation of hydrolase activit...	chr19:49298321-51303301	2.00498
R98	chr19	52359054	56499996	2	2	1	4	1	5	ZNF577,ZNF83,LILRB3,NLRP8	RPS9	78	0.0188363	T09&VEHICLE	U				chr19:52359054-56499996	4.14094
R99	chr20	26188360	26191571	1	1	1	0	0	0			8	2.49144	T09&VEHICLE	U&D				chr20:26188360-26191571	0.003211
R100	chr20	30795682	33999945	1	1	0	2	4	6	DYNLRB1,UQCC	POFUT1,ASXL1,CHMP4B,EIF6	39	0.0121713	T09	U&D				chr20:30795682-33999945	3.20426
R101	chr20	42939823	48809213	2	2	2	6	3	9	YWHAB,DNTTIP1,UBE2C,NCOA3,B4GALT5,RNF114	SERINC3,TMEM189-UBE2V1,CEBPB	53	0.0090299	T09&VEHICLE	U&D	positive regulation of cellular process, positive regulation of biological proces..., positive regulation of apoptosis, positive regulation of programmed cell d..., positive regulation of cell death, mammary gland epithelium development, mammary gland development, negative regulation of protein modificat...	5	positive regulation of cellular process	chr20:42939823-48809213	5.86939
R102	chr20	57484960	57570189	1	1	0	1	0	1	TH1L		17	0.199463	T09	U				chr20:57484960-57570189	0.085229
R103	chr20	61437750	62567385	2	1	1	0	1	1		DNAJC5	37	0.0327539	T09&VEHICLE	D				chr20:61437750-62567385	1.12963
R104	chr21	9825000	9828072	1	1	1	0	0	0	NA	NA	0	0	T09&VEHICLE	U&D				chr21:9825000-9828072	0.003072
R105	chr21	43615470	43720715	1	1	1	1	0	1	ABCG1		14	0.133023	T09&VEHICLE	U				chr21:43615470-43720715	0.105245
R106	chr21	45079428	47865683	1	0	1	2	4	6	AIRE,C21orf57	RRP1B,PDXK,BX322557.10,PCNT	45	0.0161507	VEHICLE	U&D				chr21:45079428-47865683	2.78626
R107	chr22	17618400	22901769	2	1	1	4	7	11	BID,PI4KA,RANBP1,AC002472.8	CECR5,ATP6V1E1,BCL2L13,COMT,C22orf25,XXbac-B33L19.3,PRAME	62	0.0117349	T09&VEHICLE	U&D				chr22:17618400-22901769	5.28337
R108	chr22	22890122	25024973	2	2	0	1	2	3	MIF	PRAME,GGT1	22	0.0103052	T09	U&D	negative regulation of signaling pathway	2	negative regulation of signaling pathway	chr22:22890122-25024973	2.13485
R109	chr22	28202412	31063878	1	1	1	3	3	6	XBP1,UQCR10,MTFP1	PITPNB,ZNRF3,DUSP18	34	0.011882	T09&VEHICLE	U&D				chr22:28202412-31063878	2.86147
R110	chr22	41347350	43198761	1	1	1	3	2	5	RBX1,XRCC6,SEPT3	L3MBTL2,MEI1	38	0.0205249	T09&VEHICLE	U&D	DNA repair	2	DNA repair	chr22:41347350-43198761	1.85141
R111	chr22	49763600	51115431	3	3	3	0	0	0			23	0.017014	T09&VEHICLE	U&D				chr22:49763600-51115431	1.35183
R112	chrX	152991370	153715010	1	1	1	2	1	3	HCFC1,DNASE1L1	UBL4A	35	0.0483666	T09&VEHICLE	U&D				chrX:152991370-153715010	0.72364
