# Supplementary material for: Genome-wide landscape of liver X receptor chromatin binding and gene regulation in human macrophages
Source: BMC Genomics. 2012 Jan 31;13:50. doi: 10.1186/1471-2164-13-50 (PMC3295715; doi:10.1186/1471-2164-13-50)
Supplement: Additional file 9 — Table S4. Enrichment analysis for all LXR target genes. The analysis was performed using the DAVID tool [37] for all 1063 LXR target genes with P < 0.01 for differential expression. The columns indicate GO identifier, term name, count of associated target genes and the P-value and FDR for the enrichment. [file 1471-2164-13-50-S9.XLS]

## Sheet: DAVID_enrichment_analysis_BP_p0
Supplementary Table 4
ID	Term	Count	P-value	FDR
GO:0044265	cellular macromolecule catabolic process	91	2.26563e-12	4.05251e-09
GO:0009057	macromolecule catabolic process	93	2.44295e-11	4.36967e-08
GO:0006396	RNA processing	66	1.81944e-08	3.25442e-05
GO:0030163	protein catabolic process	71	4.66456e-08	8.34345e-05
GO:0006414	translational elongation	23	5.00316e-08	8.94911e-05
GO:0051603	proteolysis involved in cellular protein catabolic process	69	5.51809e-08	9.87015e-05
GO:0044257	cellular protein catabolic process	69	6.8374e-08	0.0001223
GO:0006412	translation	45	1.77657e-07	0.000317772
GO:0016071	mRNA metabolic process	48	2.64106e-07	0.000472402
GO:0043161	proteasomal ubiquitin-dependent protein catabolic process	22	2.77922e-07	0.000497115
GO:0010498	proteasomal protein catabolic process	22	2.77922e-07	0.000497115
GO:0000375	RNA splicing, via transesterification reactions	27	6.07389e-07	0.00108643
GO:0000377	RNA splicing, via transesterification reactions with bulged adenosine as nucleophile	27	6.07389e-07	0.00108643
GO:0000398	nuclear mRNA splicing, via spliceosome	27	6.07389e-07	0.00108643
GO:0008380	RNA splicing	39	1.04082e-06	0.0018617
GO:0006308	DNA catabolic process	16	1.05118e-06	0.00188022
GO:0043632	modification-dependent macromolecule catabolic process	63	1.17462e-06	0.00210102
GO:0019941	modification-dependent protein catabolic process	63	1.17462e-06	0.00210102
GO:0006397	mRNA processing	41	3.34589e-06	0.0059846
GO:0051351	positive regulation of ligase activity	16	1.42438e-05	0.0254747
GO:0070647	protein modification by small protein conjugation or removal	25	1.50772e-05	0.026965
GO:0031145	anaphase-promoting complex-dependent proteasomal ubiquitin-dependent protein catabolic process	15	1.55552e-05	0.0278198
GO:0051436	negative regulation of ubiquitin-protein ligase activity during mitotic cell cycle	15	1.55552e-05	0.0278198
GO:0000278	mitotic cell cycle	43	1.98103e-05	0.0354286
GO:0031398	positive regulation of protein ubiquitination	17	2.03846e-05	0.0364555
GO:0007049	cell cycle	74	2.05446e-05	0.0367415
GO:0051444	negative regulation of ubiquitin-protein ligase activity	15	2.24167e-05	0.0400889
GO:0051352	negative regulation of ligase activity	15	2.24167e-05	0.0400889
GO:0051437	positive regulation of ubiquitin-protein ligase activity during mitotic cell cycle	15	2.67531e-05	0.0478422
GO:0006259	DNA metabolic process	53	3.43286e-05	0.0613854
GO:0051443	positive regulation of ubiquitin-protein ligase activity	15	3.76849e-05	0.0673852
GO:0051439	regulation of ubiquitin-protein ligase activity during mitotic cell cycle	15	4.44898e-05	0.0795485
GO:0051340	regulation of ligase activity	16	5.1847e-05	0.0926977
GO:0006511	ubiquitin-dependent protein catabolic process	31	6.11285e-05	0.109283
GO:0032446	protein modification by small protein conjugation	21	6.57784e-05	0.117592
GO:0031397	negative regulation of protein ubiquitination	15	7.17606e-05	0.12828
GO:0000737	DNA catabolic process, endonucleolytic	9	7.26039e-05	0.129786
GO:0022402	cell cycle process	56	9.0348e-05	0.161481
GO:0032268	regulation of cellular protein metabolic process	49	9.88378e-05	0.176643
GO:0051438	regulation of ubiquitin-protein ligase activity	15	0.000130047	0.232358
GO:0008104	protein localization	78	0.000152896	0.273131
GO:0043067	regulation of programmed cell death	73	0.000153466	0.274148
GO:0031400	negative regulation of protein modification process	19	0.000153557	0.274311
GO:0010941	regulation of cell death	73	0.000172389	0.307902
GO:0033554	cellular response to stress	55	0.000174705	0.312033
GO:0031396	regulation of protein ubiquitination	17	0.000181239	0.323685
GO:0006986	response to unfolded protein	14	0.000182321	0.325615
GO:0015980	energy derivation by oxidation of organic compounds	21	0.000222937	0.398015
GO:0044093	positive regulation of molecular function	56	0.00022673	0.404774
GO:0045184	establishment of protein localization	69	0.00025374	0.452891
GO:0022613	ribonucleoprotein complex biogenesis	24	0.000275104	0.490935
GO:0015031	protein transport	68	0.000329699	0.58809
GO:0042981	regulation of apoptosis	71	0.000331712	0.591671
GO:0051186	cofactor metabolic process	25	0.000360244	0.642409
GO:0051789	response to protein stimulus	17	0.000400751	0.714399
GO:0006917	induction of apoptosis	35	0.000421481	0.751223
GO:0046907	intracellular transport	60	0.00043099	0.768108
GO:0012502	induction of programmed cell death	35	0.00044482	0.792664
GO:0016567	protein ubiquitination	18	0.000462562	0.824156
GO:0042254	ribosome biogenesis	18	0.000619884	1.103
GO:0032269	negative regulation of cellular protein metabolic process	23	0.000685804	1.21961
GO:0006364	rRNA processing	15	0.000758102	1.34736
GO:0006974	response to DNA damage stimulus	38	0.000889422	1.57901
GO:0010605	negative regulation of macromolecule metabolic process	64	0.000925688	1.64289
GO:0032270	positive regulation of cellular protein metabolic process	27	0.00094744	1.68119
GO:0010608	posttranscriptional regulation of gene expression	25	0.00112289	1.98957
GO:0051248	negative regulation of protein metabolic process	23	0.00114357	2.02586
GO:0016072	rRNA metabolic process	15	0.00116384	2.06141
GO:0045333	cellular respiration	15	0.00128974	2.28199
GO:0043085	positive regulation of catalytic activity	48	0.00144541	2.55407
GO:0043069	negative regulation of programmed cell death	36	0.00163408	2.88288
GO:0060548	negative regulation of cell death	36	0.00171036	3.01553
GO:0051247	positive regulation of protein metabolic process	27	0.00174175	3.07005
GO:0032774	RNA biosynthetic process	31	0.00188319	3.31541
GO:0006417	regulation of translation	18	0.00227355	3.98954
GO:0031401	positive regulation of protein modification process	22	0.002605	4.55846
GO:0016050	vesicle organization	10	0.0026433	4.62399
GO:0034976	response to endoplasmic reticulum stress	8	0.00282294	4.93079
GO:0006508	proteolysis	83	0.00300746	5.24497
GO:0006351	transcription, DNA-dependent	30	0.00301096	5.25091
GO:0022403	cell cycle phase	39	0.00306538	5.34338
GO:0006886	intracellular protein transport	36	0.00321608	5.59899
GO:0043065	positive regulation of apoptosis	40	0.00334958	5.82489
GO:0051301	cell division	30	0.0034909	6.06344
GO:0006309	DNA fragmentation involved in apoptosis	6	0.00371405	6.439
GO:0043068	positive regulation of programmed cell death	40	0.00376803	6.52963
GO:0010942	positive regulation of cell death	40	0.00408007	7.05192
GO:0006091	generation of precursor metabolites and energy	31	0.00436676	7.52934
GO:0043066	negative regulation of apoptosis	34	0.00441004	7.60123
GO:0034613	cellular protein localization	38	0.0047505	8.16477
GO:0070727	cellular macromolecule localization	38	0.00533297	9.1214
GO:0034620	cellular response to unfolded protein	6	0.00590623	10.0537
GO:0030968	endoplasmic reticulum unfolded protein response	6	0.00590623	10.0537
GO:0044092	negative regulation of molecular function	32	0.00604935	10.285
GO:0010604	positive regulation of macromolecule metabolic process	68	0.0063774	10.8132
GO:0006767	water-soluble vitamin metabolic process	8	0.0072504	12.2045
GO:0000718	nucleotide-excision repair, DNA damage removal	6	0.00728699	12.2623
GO:0006281	DNA repair	28	0.00734368	12.3519
GO:0016044	membrane organization	35	0.00749262	12.5868
GO:0006084	acetyl-CoA metabolic process	7	0.00768202	12.8847
GO:0006446	regulation of translational initiation	8	0.00831887	13.8794
GO:0006366	transcription from RNA polymerase II promoter	24	0.00870264	14.4736
GO:0046356	acetyl-CoA catabolic process	6	0.00887775	14.7434
GO:0006921	cell structure disassembly during apoptosis	6	0.00887775	14.7434
GO:0006099	tricarboxylic acid cycle	6	0.00887775	14.7434
GO:0006509	membrane protein ectodomain proteolysis	5	0.00897934	14.8996
GO:0042819	vitamin B6 biosynthetic process	3	0.00957937	15.8165
GO:0008615	pyridoxine biosynthetic process	3	0.00957937	15.8165
GO:0008614	pyridoxine metabolic process	3	0.00957937	15.8165
GO:0042816	vitamin B6 metabolic process	3	0.00957937	15.8165
GO:0051088	PMA-inducible membrane protein ectodomain proteolysis	3	0.00957937	15.8165
GO:0051188	cofactor biosynthetic process	13	0.00974467	16.0675
GO:0033365	protein localization in organelle	17	0.0100095	16.468
GO:0006518	peptide metabolic process	9	0.0104165	17.0802
GO:0006766	vitamin metabolic process	11	0.010613	17.3742
GO:0006402	mRNA catabolic process	8	0.0107964	17.6477
GO:0034470	ncRNA processing	20	0.0116352	18.8879
GO:0048872	homeostasis of number of cells	13	0.0122842	19.8353
GO:0006289	nucleotide-excision repair	9	0.012941	20.7834
GO:0001701	in utero embryonic development	19	0.0129769	20.835
GO:0007005	mitochondrion organization	16	0.0132944	21.2892
GO:0034660	ncRNA metabolic process	23	0.0136384	21.7786
GO:0006457	protein folding	19	0.013697	21.8617
GO:0009060	aerobic respiration	7	0.0139361	22.1999
GO:0006984	ER-nuclear signaling pathway	7	0.0139361	22.1999
GO:0043933	macromolecular complex subunit organization	56	0.0150182	23.7129
GO:0030262	apoptotic nuclear changes	6	0.01505	23.757
GO:0009109	coenzyme catabolic process	6	0.01505	23.757
GO:0065003	macromolecular complex assembly	53	0.0150812	23.8002
GO:0000279	M phase	30	0.0151344	23.8737
GO:0006732	coenzyme metabolic process	17	0.0152221	23.9949
GO:0070271	protein complex biogenesis	42	0.0166519	25.9447
GO:0006461	protein complex assembly	42	0.0166519	25.9447
GO:0030518	steroid hormone receptor signaling pathway	9	0.0175279	27.1159
GO:0032392	DNA geometric change	5	0.0175453	27.139
GO:0032508	DNA duplex unwinding	5	0.0175453	27.139
GO:0010033	response to organic substance	56	0.019749	30.0076
GO:0006749	glutathione metabolic process	6	0.0204566	30.9059
GO:0031399	regulation of protein modification process	27	0.0206204	31.1122
GO:0046902	regulation of mitochondrial membrane permeability	4	0.022239	33.1204
GO:0008213	protein amino acid alkylation	7	0.0230769	34.1382
GO:0006479	protein amino acid methylation	7	0.0230769	34.1382
GO:0006605	protein targeting	21	0.0236699	34.8496
GO:0048285	organelle fission	22	0.0239393	35.1705
GO:0032535	regulation of cellular component size	25	0.0241807	35.4567
GO:0051172	negative regulation of nitrogen compound metabolic process	42	0.0247425	36.1181
GO:0043623	cellular protein complex assembly	17	0.0247593	36.1377
GO:0006302	double-strand break repair	9	0.0253182	36.7892
GO:0033619	membrane protein proteolysis	5	0.0253619	36.8399
GO:0006779	porphyrin biosynthetic process	5	0.0253619	36.8399
GO:0033014	tetrapyrrole biosynthetic process	5	0.0253619	36.8399
GO:0043524	negative regulation of neuron apoptosis	8	0.0261335	37.7283
GO:0008624	induction of apoptosis by extracellular signals	13	0.0277475	39.5488
GO:0030522	intracellular receptor-mediated signaling pathway	10	0.0280076	39.8374
GO:0010888	negative regulation of lipid storage	4	0.0284056	40.2764
GO:0006906	vesicle fusion	4	0.0284056	40.2764
GO:0006997	nucleus organization	8	0.0287519	40.6561
GO:0007219	Notch signaling pathway	8	0.0287519	40.6561
GO:0006916	anti-apoptosis	20	0.0291013	41.0368
GO:0030970	retrograde protein transport, ER to cytosol	3	0.0295468	41.5189
GO:0016093	polyprenol metabolic process	3	0.0295468	41.5189
GO:0016090	prenol metabolic process	3	0.0295468	41.5189
GO:0048284	organelle fusion	5	0.0299397	41.9409
GO:0022904	respiratory electron transport chain	9	0.030002	42.0076
GO:0051187	cofactor catabolic process	6	0.0307085	42.7585
GO:0009890	negative regulation of biosynthetic process	45	0.0313256	43.4069
GO:0022411	cellular component disassembly	8	0.0315421	43.6326
GO:0006401	RNA catabolic process	9	0.0325535	44.6764
GO:0031327	negative regulation of cellular biosynthetic process	44	0.0335577	45.6946
GO:0007006	mitochondrial membrane organization	6	0.0347278	46.8587
GO:0006282	regulation of DNA repair	5	0.0349736	47.1002
GO:0006607	NLS-bearing substrate import into nucleus	4	0.03538	47.4973
GO:0007076	mitotic chromosome condensation	4	0.03538	47.4973
GO:0008219	cell death	54	0.0381403	50.1206
GO:0017038	protein import	14	0.038982	50.8956
GO:0034621	cellular macromolecular complex subunit organization	30	0.0392268	51.1188
GO:0042364	water-soluble vitamin biosynthetic process	5	0.0404675	52.2357
GO:0016265	death	54	0.041119	52.8125
GO:0006915	apoptosis	46	0.0425374	54.0455
GO:0006614	SRP-dependent cotranslational protein targeting to membrane	3	0.042646	54.1387
GO:0033683	nucleotide-excision repair, DNA incision	3	0.042646	54.1387
GO:0010887	negative regulation of cholesterol storage	3	0.042646	54.1387
GO:0007220	Notch receptor processing	3	0.042646	54.1387
GO:0006268	DNA unwinding during replication	4	0.0431487	54.5675
GO:0006839	mitochondrial transport	9	0.0442275	55.475
GO:0045934	negative regulation of nucleobase, nucleoside, nucleotide and nucleic acid metabolic process	40	0.0446974	55.865
GO:0034622	cellular macromolecular complex assembly	27	0.0454434	56.4774
GO:0051253	negative regulation of RNA metabolic process	30	0.0455645	56.5761
GO:0030433	ER-associated protein catabolic process	5	0.0464224	57.269
GO:0002562	somatic diversification of immune receptors via germline recombination within a single locus	5	0.0464224	57.269
GO:0016444	somatic cell DNA recombination	5	0.0464224	57.269
GO:0006260	DNA replication	18	0.0477715	58.3375
GO:0006261	DNA-dependent DNA replication	8	0.0481954	58.668
GO:0007264	small GTPase mediated signal transduction	26	0.0482822	58.7353
GO:0002520	immune system development	24	0.0485007	58.9045
GO:0043086	negative regulation of catalytic activity	24	0.0501019	60.124
GO:0010558	negative regulation of macromolecule biosynthetic process	42	0.0502544	60.2384
GO:0007067	mitosis	20	0.0511701	60.9186
GO:0000280	nuclear division	20	0.0511701	60.9186
GO:0008361	regulation of cell size	19	0.0515684	61.211
GO:0007568	aging	12	0.0521941	61.6661
GO:0050658	RNA transport	11	0.0525784	61.9432
GO:0050657	nucleic acid transport	11	0.0525784	61.9432
GO:0051236	establishment of RNA localization	11	0.0525784	61.9432
GO:0045862	positive regulation of proteolysis	5	0.0528369	62.1286
GO:0055072	iron ion homeostasis	6	0.0539417	62.911
GO:0012501	programmed cell death	46	0.0539609	62.9244
GO:0010629	negative regulation of gene expression	39	0.0540203	62.9661
GO:0016481	negative regulation of transcription	36	0.054945	63.6083
GO:0006119	oxidative phosphorylation	11	0.0556767	64.1089
GO:0010149	senescence	3	0.0574607	65.3026
GO:0006606	protein import into nucleus	10	0.0591069	66.3708
GO:0045892	negative regulation of transcription, DNA-dependent	29	0.0591221	66.3804
GO:0000087	M phase of mitotic cell cycle	20	0.0592213	66.4438
GO:0000209	protein polyubiquitination	5	0.0597073	66.7525
GO:0031124	mRNA 3'-end processing	4	0.0609808	67.5488
GO:0006403	RNA localization	11	0.0622274	68.3108
GO:0022900	electron transport chain	12	0.0643059	69.5439
GO:0051052	regulation of DNA metabolic process	12	0.0643059	69.5439
GO:0006665	sphingolipid metabolic process	9	0.0663918	70.7357
GO:0051170	nuclear import	10	0.0664814	70.7859
GO:0006913	nucleocytoplasmic transport	15	0.0665082	70.8009
GO:0045321	leukocyte activation	21	0.0668668	71.0009
GO:0002200	somatic diversification of immune receptors	5	0.0670274	71.09
GO:0051726	regulation of cell cycle	27	0.0680763	71.6659
GO:0051276	chromosome organization	37	0.0707132	73.0662
GO:0006783	heme biosynthetic process	4	0.0709872	73.2079
GO:0006297	nucleotide-excision repair, DNA gap filling	4	0.0709872	73.2079
GO:0016568	chromatin modification	23	0.071027	73.2284
GO:0051169	nuclear transport	15	0.07227	73.8619
GO:0051329	interphase of mitotic cell cycle	11	0.0729525	74.2038
GO:0033032	regulation of myeloid cell apoptosis	3	0.07375	74.5978
GO:0043523	regulation of neuron apoptosis	10	0.07441	74.9196
GO:0009110	vitamin biosynthetic process	5	0.0747892	75.1028
GO:0042176	regulation of protein catabolic process	7	0.0773312	76.2984
GO:0007265	Ras protein signal transduction	11	0.0807095	77.8036
GO:0010469	regulation of receptor activity	4	0.0816756	78.2171
GO:0042345	regulation of NF-kappaB import into nucleus	4	0.0816756	78.2171
GO:0016447	somatic recombination of immunoglobulin gene segments	4	0.0816756	78.2171
GO:0033013	tetrapyrrole metabolic process	5	0.0829827	78.7651
GO:0006778	porphyrin metabolic process	5	0.0829827	78.7651
GO:0006944	membrane fusion	7	0.0831766	78.8453
GO:0051325	interphase	11	0.0847712	79.4938
GO:0008629	induction of apoptosis by intracellular signals	7	0.0892602	81.2202
GO:0045047	protein targeting to ER	3	0.091295	81.9568
GO:0008635	activation of caspase activity by cytochrome c	3	0.091295	81.9568
GO:0042987	amyloid precursor protein catabolic process	3	0.091295	81.9568
GO:0034614	cellular response to reactive oxygen species	5	0.0915962	82.0634
GO:0034504	protein localization in nucleus	10	0.0919416	82.185
GO:0051402	neuron apoptosis	4	0.0930085	82.5557
GO:0016570	histone modification	12	0.093649	82.7748
GO:0007059	chromosome segregation	9	0.0943726	83.0191
GO:0006643	membrane lipid metabolic process	9	0.0943726	83.0191
GO:0007017	microtubule-based process	21	0.0955815	83.42
GO:0009615	response to virus	11	0.0976889	84.0976
